# Supplementary material for: Bis{1-[2-(diphenyl­phosphino)­ethyl]-3-ethylimidazol-2-yl­idene}palladium(II) bis­(hexa­fluoridophosphate) acetonitrile 2.85-solvate
Source: Acta Crystallogr Sect E Struct Rep Online. 2010 Apr 14;66(Pt 5):m522. doi: 10.1107/S160053681001319X (PMC2979058; doi:10.1107/S160053681001319X)
Supplement: Supplementary file 1 [file e-66-0m522-sup1.cif]

##############################################################################
###                                                                        ###
###        Electronic paper (Acta Crystallographica Section E)             ###
###                                                                        ###
##############################################################################
#                                                                            #
# This CIF contains the data in a paper accepted for publication in Acta     #
# Crystallographica Section E. It conforms to the requirements of Notes      #
# for Authors for Section E, and has been peer reviewed under the auspices   #
# of the IUCr Commission on Journals.                                        #
#                                                                            #
# Full details of the Crystallographic Information File format               #
# are given in the paper "The Crystallographic Information File (CIF):       #
# a New Standard Archive File for Crystallography" by S. R. Hall, F. H.      #
# Allen and I. D. Brown [Acta Cryst. (1991), A47, 655-685].                  #
#                                                                            #
# The current version of the core CIF dictionary is obtainable from          #
# ftp://ftp.iucr.org/pub/cif_core.dic. The current version number is 2.4.    #
#                                                                            #
# Software is freely available for graphical display of the structure(s) in  #
# this CIF.  For information consult the CIF home page http://www.iucr.org/  #
# cif/home.html                                                              #
#                                                                            #
# This file may be used for bona fide research purposes within the           #
# scientific community so long as proper attribution is given to the journal # 
# article from which it was obtained.                                        #
#                                                                            #
##############################################################################
                                             
data_I
_audit_creation_method     SHELXL97
_chemical_name_systematic
;
Bis{1-[2-(diphenylphosphino)ethyl]-3-ethyl-imidazol-2-ylidene}palladium(II)
bis(hexafluoridophosphate) acetonitrile 2.85-solvate
;
_chemical_name_common     ?
_chemical_formula_moiety     'C38 H42 N4 P2 Pd 2+ , 2P F6 - , 2.86C H3 C N'
_chemical_formula_sum     'C43.72 H50.58 F12 N6.86 P4 Pd'
_chemical_formula_iupac     '[Pd (C19 H21 N2 P)2] (P F6)2 , 2.85C2 H3 N'
_chemical_formula_weight     1130.45
_chemical_melting_point     ?
_symmetry_cell_setting     triclinic
_symmetry_space_group_name_H-M     'P -1'
_symmetry_space_group_name_Hall     '-P 1'
loop_
    _symmetry_equiv_pos_as_xyz
    'x, y, z'
    '-x, -y, -z'
_cell_length_a     11.114(2)
_cell_length_b     11.343(2)
_cell_length_c     20.243(4)
_cell_angle_alpha     77.490(4)
_cell_angle_beta     83.580(5)
_cell_angle_gamma     85.301(4)
_cell_volume     2471.4(8)
_cell_formula_units_Z     2
_cell_measurement_reflns_used     1002
_cell_measurement_theta_min     2.30
_cell_measurement_theta_max     28.11
_cell_measurement_temperature     120(2)
_exptl_crystal_description     prism
_exptl_crystal_colour     pale-yellow
_exptl_crystal_size_max     0.42
_exptl_crystal_size_mid     0.20
_exptl_crystal_size_min     0.20
_exptl_crystal_density_diffrn     1.519
_exptl_crystal_density_meas     ?
_exptl_crystal_density_method     'not measured'
_exptl_crystal_F_000     1150
_exptl_absorpt_coefficient_mu     0.590
_exptl_absorpt_correction_type     multi-scan
_exptl_absorpt_process_details     '(SADABS; Bruker, 2002)'
_exptl_absorpt_correction_T_min     0.7896
_exptl_absorpt_correction_T_max     0.8911
_exptl_special_details
;
;
_diffrn_ambient_temperature     120(2)
_diffrn_radiation_type     MoK\a
_diffrn_radiation_wavelength     0.71073
_diffrn_radiation_source     'sealed tube'
_diffrn_radiation_monochromator     'graphite'
_diffrn_measurement_device_type     'Bruker SMART APEX'
_diffrn_measurement_method     '\f and \w scans'
_diffrn_reflns_number     20500
_diffrn_reflns_av_R_equivalents     0.0319
_diffrn_reflns_av_sigmaI/netI     0.0545
_diffrn_reflns_theta_min     1.84
_diffrn_reflns_theta_max     27.10
_diffrn_reflns_theta_full     27.10
_diffrn_measured_fraction_theta_max     0.990
_diffrn_measured_fraction_theta_full     0.990
_diffrn_reflns_limit_h_min     -14
_diffrn_reflns_limit_h_max     14
_diffrn_reflns_limit_k_min     -14
_diffrn_reflns_limit_k_max     14
_diffrn_reflns_limit_l_min     -24
_diffrn_reflns_limit_l_max     25
_diffrn_standards_number     ?
_diffrn_standards_interval_count     ?
_diffrn_standards_interval_time     ?
_diffrn_standards_decay_%     0
_refine_special_details
;
Refinement of <i>F</i>^2^ against ALL reflections. The weighted <i>R</i>-factor
wR and goodness of fit <i>S</i> are based on <i>F</i>^2^, conventional
<i>R</i>-factors <i>R</i> are based on <i>F</i>, with <i>F</i> set to zero for
negative <i>F</i>^2^. The threshold expression of <i>F</i>^2^ >
\s(<i>F</i>^2^) is used only for calculating <i>R</i>-factors(gt) etc. and is
not relevant to the choice of reflections for refinement. <i>R</i>-factors
based on <i>F</i>^2^ are statistically about twice as large as those based on
<i>F</i>, and <i>R</i>- factors based on ALL data will be even larger.
;
_reflns_number_total     10802
_reflns_number_gt     9025
_reflns_threshold_expression     I>2\s(I)
_refine_ls_structure_factor_coef     Fsqd
_refine_ls_matrix_type     full
_refine_ls_R_factor_all     0.0577
_refine_ls_R_factor_gt     0.0466
_refine_ls_wR_factor_gt     0.1225
_refine_ls_wR_factor_ref     0.1292
_refine_ls_goodness_of_fit_ref     1.053
_refine_ls_restrained_S_all     1.053
_refine_ls_number_reflns     10802
_refine_ls_number_parameters     584
_refine_ls_number_restraints     0
_refine_ls_hydrogen_treatment     constr
_refine_ls_weighting_scheme     calc
_refine_ls_weighting_details
       'calc w = 1/[\s^2^(Fo^2^)+(0.0605P)^2^+3.0770P] where P=(Fo^2^+2Fc^2^)/3'
_atom_sites_solution_hydrogens     difmap
_atom_sites_solution_primary     direct
_atom_sites_solution_secondary     difmap
_refine_ls_shift/su_max     0.000
_refine_ls_shift/su_mean     0.000
_refine_diff_density_max     0.904
_refine_diff_density_min     -0.557
_refine_ls_extinction_method     none
_refine_ls_extinction_coef     ?
loop_
    _atom_type_symbol
    _atom_type_description
    _atom_type_scat_dispersion_real
    _atom_type_scat_dispersion_imag
    _atom_type_scat_source
    'C' 'C' 0.0033 0.0016
                         'International Tables Vol C Tables 4.2.6.8 and 6.1.1.4'
    'H' 'H' 0.0000 0.0000
                         'International Tables Vol C Tables 4.2.6.8 and 6.1.1.4'
    'F' 'F' 0.0171 0.0103
                         'International Tables Vol C Tables 4.2.6.8 and 6.1.1.4'
    'N' 'N' 0.0061 0.0033
                         'International Tables Vol C Tables 4.2.6.8 and 6.1.1.4'
    'P' 'P' 0.1023 0.0942
                         'International Tables Vol C Tables 4.2.6.8 and 6.1.1.4'
    'Pd' 'Pd' -0.9988 1.0072
                         'International Tables Vol C Tables 4.2.6.8 and 6.1.1.4'
_computing_data_collection     'SMART (Bruker, 2002)'
_computing_cell_refinement     'SAINT (Bruker, 2002)'
_computing_data_reduction     'SAINT (Bruker, 2002)'
_computing_structure_solution     'SHELXS97 (Sheldrick, 2008)'
_computing_structure_refinement     'SHELXL97 (Sheldrick, 2008)'
_computing_molecular_graphics     'SHELXTL (Sheldrick, 2008)'
_computing_publication_material     'SHELXTL (Sheldrick, 2008)'
loop_
    _atom_site_type_symbol
    _atom_site_label
    _atom_site_fract_x
    _atom_site_fract_y
    _atom_site_fract_z
    _atom_site_U_iso_or_equiv
    _atom_site_adp_type
    _atom_site_calc_flag
    _atom_site_refinement_flags
    _atom_site_occupancy
    _atom_site_disorder_assembly
    _atom_site_disorder_group
    Pd Pd1 0.14297(2) 0.58147(2) 0.214403(12) 0.01778(8) Uani d . 1 . .
    P P1 0.10291(8) 0.69609(8) 0.29654(4) 0.02250(19) Uani d . 1 . .
    P P2 0.14709(8) 0.50588(8) 0.11694(4) 0.02037(18) Uani d . 1 . .
    N N1 -0.0082(3) 0.3656(3) 0.29190(14) 0.0242(6) Uani d . 1 . .
    N N2 -0.1052(3) 0.5386(3) 0.28212(14) 0.0233(6) Uani d . 1 . .
    N N3 0.3767(3) 0.7229(2) 0.16884(14) 0.0216(6) Uani d . 1 . .
    N N4 0.2425(2) 0.7651(2) 0.09788(14) 0.0215(6) Uani d . 1 . .
    C C1 0.0041(3) 0.4847(3) 0.26744(16) 0.0220(7) Uani d . 1 . .
    C C2 0.0877(4) 0.2695(3) 0.28886(19) 0.0318(8) Uani d . 1 . .
    H H2A 0.1630 0.3058 0.2653 0.038 Uiso calc R 1 . .
    H H2B 0.0633 0.2136 0.2621 0.038 Uiso calc R 1 . .
    C C3 0.1126(4) 0.1990(4) 0.3589(2) 0.0424(10) Uani d . 1 . .
    H H3A 0.1764 0.1354 0.3547 0.064 Uiso calc R 1 . .
    H H3B 0.0384 0.1622 0.3822 0.064 Uiso calc R 1 . .
    H H3C 0.1390 0.2537 0.3851 0.064 Uiso calc R 1 . .
    C C4 -0.1260(3) 0.3454(3) 0.32047(17) 0.0280(8) Uani d . 1 . .
    H H4A -0.1578 0.2692 0.3406 0.034 Uiso calc R 1 . .
    C C5 -0.1863(3) 0.4538(3) 0.31420(17) 0.0256(7) Uani d . 1 . .
    H H5A -0.2691 0.4692 0.3290 0.031 Uiso calc R 1 . .
    C C6 -0.1331(3) 0.6692(3) 0.26246(18) 0.0267(7) Uani d . 1 . .
    H H6A -0.2208 0.6868 0.2738 0.032 Uiso calc R 1 . .
    H H6B -0.1152 0.6955 0.2126 0.032 Uiso calc R 1 . .
    C C7 -0.0607(3) 0.7417(3) 0.2980(2) 0.0299(8) Uani d . 1 . .
    H H7A -0.0954 0.7329 0.3459 0.036 Uiso calc R 1 . .
    H H7B -0.0703 0.8284 0.2759 0.036 Uiso calc R 1 . .
    C C11 0.1811(3) 0.8350(3) 0.2794(2) 0.0301(8) Uani d . 1 . .
    C C12 0.2725(4) 0.8492(4) 0.3179(2) 0.0412(10) Uani d . 1 . .
    H H12A 0.2886 0.7895 0.3572 0.049 Uiso calc R 1 . .
    C C13 0.3400(5) 0.9504(5) 0.2990(3) 0.0581(14) Uani d . 1 . .
    H H13A 0.4010 0.9612 0.3261 0.070 Uiso calc R 1 . .
    C C14 0.3197(5) 1.0347(4) 0.2416(3) 0.0620(16) Uani d . 1 . .
    H H14A 0.3678 1.1030 0.2285 0.074 Uiso calc R 1 . .
    C C15 0.2303(4) 1.0217(4) 0.2027(3) 0.0551(14) Uani d . 1 . .
    H H15A 0.2168 1.0810 0.1628 0.066 Uiso calc R 1 . .
    C C16 0.1588(4) 0.9219(3) 0.2213(2) 0.0396(10) Uani d . 1 . .
    H H16A 0.0960 0.9135 0.1948 0.047 Uiso calc R 1 . .
    C C21 0.1273(3) 0.6228(3) 0.38290(17) 0.0273(7) Uani d . 1 . .
    C C22 0.0872(4) 0.6806(4) 0.4361(2) 0.0399(10) Uani d . 1 . .
    H H22A 0.0465 0.7585 0.4270 0.048 Uiso calc R 1 . .
    C C23 0.1068(5) 0.6240(6) 0.5024(2) 0.0529(13) Uani d . 1 . .
    H H23A 0.0802 0.6635 0.5387 0.063 Uiso calc R 1 . .
    C C24 0.1641(5) 0.5121(5) 0.5151(2) 0.0538(13) Uani d . 1 . .
    H H24A 0.1756 0.4733 0.5606 0.065 Uiso calc R 1 . .
    C C25 0.2059(5) 0.4536(5) 0.4633(2) 0.0493(12) Uani d . 1 . .
    H H25A 0.2468 0.3758 0.4731 0.059 Uiso calc R 1 . .
    C C26 0.1879(4) 0.5092(4) 0.39648(19) 0.0352(9) Uani d . 1 . .
    H H26A 0.2167 0.4697 0.3604 0.042 Uiso calc R 1 . .
    C C31 0.2673(3) 0.6927(3) 0.15747(16) 0.0200(6) Uani d . 1 . .
    C C32 0.4479(3) 0.6611(3) 0.22448(18) 0.0294(8) Uani d . 1 . .
    H H32A 0.3963 0.6051 0.2581 0.035 Uiso calc R 1 . .
    H H32B 0.4742 0.7216 0.2477 0.035 Uiso calc R 1 . .
    C C33 0.5575(3) 0.5912(3) 0.1988(2) 0.0334(8) Uani d . 1 . .
    H H33A 0.6026 0.5504 0.2371 0.050 Uiso calc R 1 . .
    H H33B 0.6096 0.6468 0.1664 0.050 Uiso calc R 1 . .
    H H33C 0.5315 0.5308 0.1761 0.050 Uiso calc R 1 . .
    C C34 0.4190(3) 0.8157(3) 0.11711(18) 0.0263(7) Uani d . 1 . .
    H H34A 0.4934 0.8534 0.1139 0.032 Uiso calc R 1 . .
    C C35 0.3350(3) 0.8424(3) 0.07238(18) 0.0257(7) Uani d . 1 . .
    H H35A 0.3384 0.9023 0.0315 0.031 Uiso calc R 1 . .
    C C36 0.1317(3) 0.7596(3) 0.06651(18) 0.0252(7) Uani d . 1 . .
    H H36A 0.1286 0.8249 0.0253 0.030 Uiso calc R 1 . .
    H H36B 0.0605 0.7732 0.0986 0.030 Uiso calc R 1 . .
    C C37 0.1246(4) 0.6381(3) 0.04706(17) 0.0281(8) Uani d . 1 . .
    H H37A 0.1869 0.6319 0.0088 0.034 Uiso calc R 1 . .
    H H37B 0.0443 0.6354 0.0308 0.034 Uiso calc R 1 . .
    C C41 0.0274(3) 0.4071(3) 0.11525(17) 0.0230(7) Uani d . 1 . .
    C C42 -0.0919(3) 0.4487(3) 0.13059(17) 0.0267(7) Uani d . 1 . .
    H H42A -0.1088 0.5300 0.1356 0.032 Uiso calc R 1 . .
    C C43 -0.1864(3) 0.3721(4) 0.13863(19) 0.0322(8) Uani d . 1 . .
    H H43A -0.2674 0.4003 0.1499 0.039 Uiso calc R 1 . .
    C C44 -0.1616(4) 0.2546(4) 0.13016(19) 0.0352(9) Uani d . 1 . .
    H H44A -0.2257 0.2016 0.1365 0.042 Uiso calc R 1 . .
    C C45 -0.0438(4) 0.2132(3) 0.1125(2) 0.0353(9) Uani d . 1 . .
    H H45A -0.0276 0.1330 0.1056 0.042 Uiso calc R 1 . .
    C C46 0.0501(4) 0.2903(3) 0.10514(19) 0.0287(8) Uani d . 1 . .
    H H46A 0.1307 0.2624 0.0930 0.034 Uiso calc R 1 . .
    C C51 0.2878(3) 0.4266(3) 0.09389(17) 0.0238(7) Uani d . 1 . .
    C C52 0.3191(4) 0.4080(4) 0.0279(2) 0.0356(9) Uani d . 1 . .
    H H52A 0.2669 0.4395 -0.0067 0.043 Uiso calc R 1 . .
    C C53 0.4262(4) 0.3436(4) 0.0130(2) 0.0443(10) Uani d . 1 . .
    H H53A 0.4468 0.3311 -0.0319 0.053 Uiso calc R 1 . .
    C C54 0.5031(4) 0.2975(4) 0.0622(2) 0.0396(10) Uani d . 1 . .
    H H54A 0.5763 0.2534 0.0513 0.047 Uiso calc R 1 . .
    C C55 0.4740(4) 0.3153(3) 0.1277(2) 0.0335(8) Uani d . 1 . .
    H H55A 0.5274 0.2843 0.1617 0.040 Uiso calc R 1 . .
    C C56 0.3655(3) 0.3792(3) 0.14365(18) 0.0262(7) Uani d . 1 . .
    H H56A 0.3448 0.3903 0.1888 0.031 Uiso calc R 1 . .
    P P10 0.78890(8) 0.89315(8) 0.08279(5) 0.0250(2) Uani d . 1 . .
    F F11 0.7426(2) 1.03165(19) 0.07981(13) 0.0408(6) Uani d . 1 . .
    F F12 0.8351(2) 0.7545(2) 0.08694(13) 0.0425(6) Uani d . 1 . .
    F F13 0.6962(2) 0.8529(2) 0.14901(11) 0.0391(5) Uani d . 1 . .
    F F14 0.6869(2) 0.8796(2) 0.03586(12) 0.0380(5) Uani d . 1 . .
    F F15 0.8896(2) 0.9069(2) 0.13115(12) 0.0383(5) Uani d . 1 . .
    F F16 0.8808(2) 0.9332(2) 0.01755(12) 0.0446(6) Uani d . 1 . .
    P P20 0.49733(11) 0.28058(11) 0.35088(6) 0.0413(3) Uani d . 1 . .
    F F21 0.5132(3) 0.4160(3) 0.35538(17) 0.0684(9) Uani d . 1 . .
    F F22 0.6133(3) 0.2418(3) 0.38990(17) 0.0776(10) Uani d . 1 . .
    F F23 0.5813(3) 0.3003(3) 0.28115(14) 0.0584(7) Uani d . 1 . .
    F F24 0.3828(3) 0.3256(5) 0.31074(19) 0.1052(15) Uani d . 1 . .
    F F25 0.4106(3) 0.2649(4) 0.42035(17) 0.0807(11) Uani d . 1 . .
    F F26 0.4822(5) 0.1461(4) 0.3489(3) 0.134(2) Uani d . 1 . .
    N N200 0.8799(7) 0.0600(8) 0.3056(6) 0.149(4) Uani d . 1 . .
    C C201 0.7923(8) 0.0335(5) 0.2890(4) 0.083(2) Uani d . 1 . .
    C C202 0.6818(7) 0.0013(7) 0.2705(4) 0.095(2) Uani d . 1 . .
    H H20A 0.6639 -0.0804 0.2956 0.143 Uiso calc R 1 . .
    H H20B 0.6895 0.0032 0.2215 0.143 Uiso calc R 1 . .
    H H20C 0.6158 0.0589 0.2814 0.143 Uiso calc R 1 . .
    N N300 0.6186(8) 0.7019(8) 0.3728(4) 0.115(4) Uani d P 0.852(11) . .
    C C301 0.5552(7) 0.6772(10) 0.4114(4) 0.094(3) Uani d P 0.852(11) . .
    C C302 0.4552(18) 0.6296(16) 0.4684(10) 0.226(9) Uiso d P 0.852(11) . .
    H H30A 0.4254 0.6941 0.4924 0.340 Uiso calc PR 0.852(11) . .
    H H30B 0.4888 0.5606 0.5004 0.340 Uiso calc PR 0.852(11) . .
    H H30C 0.3880 0.6041 0.4483 0.340 Uiso calc PR 0.852(11) . .
loop_
    _atom_site_aniso_label
    _atom_site_aniso_U_11
    _atom_site_aniso_U_22
    _atom_site_aniso_U_33
    _atom_site_aniso_U_12
    _atom_site_aniso_U_13
    _atom_site_aniso_U_23
    Pd1 0.01780(13) 0.02025(13) 0.01547(12) -0.00351(9) -0.00124(9) -0.00340(9)
    P1 0.0217(4) 0.0254(4) 0.0219(4) -0.0036(3) -0.0001(3) -0.0083(3)
    P2 0.0215(4) 0.0236(4) 0.0166(4) -0.0023(3) -0.0028(3) -0.0046(3)
    N1 0.0255(16) 0.0276(14) 0.0201(14) -0.0059(12) -0.0026(11) -0.0044(11)
    N2 0.0201(15) 0.0308(15) 0.0194(14) -0.0036(12) -0.0037(11) -0.0046(11)
    N3 0.0177(14) 0.0252(14) 0.0219(14) -0.0021(11) -0.0013(11) -0.0048(11)
    N4 0.0154(14) 0.0252(14) 0.0220(14) -0.0003(11) -0.0003(11) -0.0018(11)
    C1 0.0240(17) 0.0262(16) 0.0161(15) -0.0055(13) -0.0041(13) -0.0026(12)
    C2 0.036(2) 0.0240(17) 0.033(2) -0.0044(15) 0.0054(16) -0.0044(15)
    C3 0.040(2) 0.040(2) 0.041(2) 0.0041(18) -0.0026(19) 0.0013(18)
    C4 0.0293(19) 0.0350(19) 0.0197(16) -0.0143(15) -0.0004(14) -0.0025(14)
    C5 0.0194(17) 0.0381(19) 0.0191(16) -0.0084(14) -0.0014(13) -0.0029(14)
    C6 0.0195(17) 0.0313(18) 0.0280(18) 0.0004(14) -0.0037(14) -0.0037(14)
    C7 0.0233(19) 0.0316(18) 0.037(2) 0.0020(14) 0.0004(15) -0.0144(16)
    C11 0.0280(19) 0.0268(17) 0.038(2) -0.0044(15) 0.0049(16) -0.0161(15)
    C12 0.039(2) 0.041(2) 0.049(3) -0.0104(19) -0.0021(19) -0.0183(19)
    C13 0.051(3) 0.045(3) 0.085(4) -0.019(2) -0.001(3) -0.025(3)
    C14 0.055(3) 0.029(2) 0.103(5) -0.016(2) 0.015(3) -0.020(3)
    C15 0.042(3) 0.029(2) 0.085(4) 0.0002(19) 0.010(3) 0.000(2)
    C16 0.041(2) 0.0262(18) 0.048(2) -0.0008(17) 0.0039(19) -0.0055(17)
    C21 0.0233(18) 0.040(2) 0.0210(17) -0.0080(15) -0.0005(14) -0.0111(15)
    C22 0.031(2) 0.061(3) 0.032(2) -0.0025(19) -0.0003(17) -0.021(2)
    C23 0.046(3) 0.093(4) 0.025(2) -0.013(3) 0.0034(19) -0.025(2)
    C24 0.051(3) 0.088(4) 0.023(2) -0.019(3) -0.0053(19) -0.005(2)
    C25 0.054(3) 0.056(3) 0.037(2) -0.009(2) -0.014(2) 0.001(2)
    C26 0.038(2) 0.043(2) 0.0251(19) -0.0060(18) -0.0043(16) -0.0071(16)
    C31 0.0152(15) 0.0223(15) 0.0224(16) 0.0003(12) -0.0001(12) -0.0059(13)
    C32 0.029(2) 0.0331(18) 0.0267(18) -0.0038(15) -0.0117(15) -0.0027(15)
    C33 0.0221(19) 0.035(2) 0.041(2) -0.0003(15) -0.0095(16) -0.0027(17)
    C34 0.0209(17) 0.0271(17) 0.0292(18) -0.0048(14) 0.0022(14) -0.0031(14)
    C35 0.0190(17) 0.0252(16) 0.0294(18) -0.0053(13) 0.0014(14) 0.0013(14)
    C36 0.0231(18) 0.0273(17) 0.0237(17) -0.0033(14) -0.0059(14) 0.0006(13)
    C37 0.035(2) 0.0307(18) 0.0183(16) -0.0052(15) -0.0068(14) -0.0004(14)
    C41 0.0206(17) 0.0292(17) 0.0208(16) -0.0055(13) -0.0052(13) -0.0056(13)
    C42 0.0280(19) 0.0326(18) 0.0224(17) -0.0025(15) -0.0049(14) -0.0108(14)
    C43 0.0185(18) 0.050(2) 0.0310(19) -0.0053(16) -0.0038(15) -0.0132(17)
    C44 0.037(2) 0.040(2) 0.0292(19) -0.0187(18) -0.0048(16) -0.0021(16)
    C45 0.045(2) 0.0256(18) 0.036(2) -0.0063(16) -0.0165(18) -0.0016(15)
    C46 0.0286(19) 0.0278(17) 0.0307(19) 0.0002(14) -0.0114(15) -0.0046(14)
    C51 0.0209(17) 0.0302(17) 0.0222(16) -0.0044(14) -0.0019(13) -0.0090(14)
    C52 0.033(2) 0.050(2) 0.0253(19) 0.0013(18) -0.0042(16) -0.0124(17)
    C53 0.042(3) 0.058(3) 0.035(2) 0.004(2) 0.0067(19) -0.021(2)
    C54 0.023(2) 0.050(2) 0.047(2) 0.0045(17) 0.0025(17) -0.019(2)
    C55 0.0247(19) 0.036(2) 0.042(2) 0.0003(15) -0.0078(16) -0.0120(17)
    C56 0.0204(17) 0.0314(18) 0.0274(18) -0.0026(14) -0.0020(14) -0.0076(14)
    P10 0.0195(4) 0.0224(4) 0.0318(5) -0.0031(3) -0.0055(4) -0.0006(4)
    F11 0.0470(15) 0.0263(11) 0.0493(14) 0.0035(10) -0.0139(12) -0.0057(10)
    F12 0.0409(14) 0.0265(11) 0.0612(16) 0.0034(10) -0.0146(12) -0.0085(11)
    F13 0.0283(12) 0.0513(14) 0.0342(12) -0.0092(10) 0.0001(10) -0.0005(10)
    F14 0.0313(12) 0.0439(13) 0.0414(13) -0.0072(10) -0.0152(10) -0.0065(10)
    F15 0.0304(12) 0.0381(12) 0.0483(14) -0.0049(10) -0.0179(10) -0.0049(10)
    F16 0.0357(14) 0.0526(15) 0.0412(14) -0.0110(11) 0.0058(11) -0.0023(11)
    P20 0.0336(6) 0.0489(6) 0.0426(6) -0.0133(5) -0.0027(5) -0.0088(5)
    F21 0.079(2) 0.0559(18) 0.070(2) -0.0091(16) 0.0168(17) -0.0225(16)
    F22 0.060(2) 0.099(3) 0.061(2) 0.0021(18) -0.0164(16) 0.0151(18)
    F23 0.0574(18) 0.0743(19) 0.0451(16) -0.0043(15) 0.0051(13) -0.0207(14)
    F24 0.045(2) 0.204(5) 0.070(2) -0.003(2) -0.0208(17) -0.031(3)
    F25 0.064(2) 0.102(3) 0.064(2) -0.0207(19) 0.0251(17) 0.0010(19)
    F26 0.142(4) 0.080(3) 0.194(5) -0.070(3) 0.053(4) -0.070(3)
    N200 0.083(5) 0.134(7) 0.256(12) -0.020(5) -0.010(6) -0.094(7)
    C201 0.107(6) 0.046(3) 0.090(5) 0.000(4) 0.019(4) -0.018(3)
    C202 0.083(5) 0.089(5) 0.125(7) -0.010(4) 0.006(5) -0.053(5)
    N300 0.104(6) 0.121(7) 0.088(5) 0.024(5) 0.051(5) 0.008(5)
    C301 0.053(5) 0.179(10) 0.059(5) -0.013(5) 0.005(4) -0.047(6)
_geom_special_details
;
All esds (except the esd in the dihedral angle between two l.s. planes) are
estimated using the full covariance matrix. The cell esds are taken into
account individually in the estimation of esds in distances, angles and
torsion angles; correlations between esds in cell parameters are only used
when they are defined by crystal symmetry. An approximate (isotropic)
treatment of cell esds is used for estimating esds involving l.s. planes.
;
loop_
    _geom_bond_atom_site_label_1
    _geom_bond_atom_site_label_2
    _geom_bond_site_symmetry_2
    _geom_bond_distance
    _geom_bond_publ_flag
    Pd1 C31 . 2.031(3) y
    Pd1 C1 . 2.033(3) y
    Pd1 P1 . 2.3085(9) y
    Pd1 P2 . 2.3100(9) y
    P1 C21 . 1.806(4) ?
    P1 C11 . 1.811(4) ?
    P1 C7 . 1.848(4) ?
    P2 C51 . 1.805(4) ?
    P2 C41 . 1.815(3) ?
    P2 C37 . 1.847(3) ?
    N1 C1 . 1.347(4) ?
    N1 C4 . 1.387(5) ?
    N1 C2 . 1.467(5) ?
    N2 C1 . 1.347(5) ?
    N2 C5 . 1.379(4) ?
    N2 C6 . 1.466(4) ?
    N3 C31 . 1.348(4) ?
    N3 C34 . 1.386(4) ?
    N3 C32 . 1.467(4) ?
    N4 C31 . 1.347(4) ?
    N4 C35 . 1.387(4) ?
    N4 C36 . 1.459(4) ?
    C2 C3 . 1.512(6) ?
    C2 H2A . 0.9900 ?
    C2 H2B . 0.9900 ?
    C3 H3A . 0.9800 ?
    C3 H3B . 0.9800 ?
    C3 H3C . 0.9800 ?
    C4 C5 . 1.339(5) ?
    C4 H4A . 0.9500 ?
    C5 H5A . 0.9500 ?
    C6 C7 . 1.528(5) ?
    C6 H6A . 0.9900 ?
    C6 H6B . 0.9900 ?
    C7 H7A . 0.9900 ?
    C7 H7B . 0.9900 ?
    C11 C12 . 1.386(6) ?
    C11 C16 . 1.392(6) ?
    C12 C13 . 1.384(6) ?
    C12 H12A . 0.9500 ?
    C13 C14 . 1.362(8) ?
    C13 H13A . 0.9500 ?
    C14 C15 . 1.371(8) ?
    C14 H14A . 0.9500 ?
    C15 C16 . 1.396(6) ?
    C15 H15A . 0.9500 ?
    C16 H16A . 0.9500 ?
    C21 C22 . 1.391(5) ?
    C21 C26 . 1.392(6) ?
    C22 C23 . 1.390(6) ?
    C22 H22A . 0.9500 ?
    C23 C24 . 1.359(8) ?
    C23 H23A . 0.9500 ?
    C24 C25 . 1.378(7) ?
    C24 H24A . 0.9500 ?
    C25 C26 . 1.391(6) ?
    C25 H25A . 0.9500 ?
    C26 H26A . 0.9500 ?
    C32 C33 . 1.504(5) ?
    C32 H32A . 0.9900 ?
    C32 H32B . 0.9900 ?
    C33 H33A . 0.9800 ?
    C33 H33B . 0.9800 ?
    C33 H33C . 0.9800 ?
    C34 C35 . 1.344(5) ?
    C34 H34A . 0.9500 ?
    C35 H35A . 0.9500 ?
    C36 C37 . 1.523(5) ?
    C36 H36A . 0.9900 ?
    C36 H36B . 0.9900 ?
    C37 H37A . 0.9900 ?
    C37 H37B . 0.9900 ?
    C41 C46 . 1.383(5) ?
    C41 C42 . 1.395(5) ?
    C42 C43 . 1.391(5) ?
    C42 H42A . 0.9500 ?
    C43 C44 . 1.381(6) ?
    C43 H43A . 0.9500 ?
    C44 C45 . 1.389(6) ?
    C44 H44A . 0.9500 ?
    C45 C46 . 1.391(5) ?
    C45 H45A . 0.9500 ?
    C46 H46A . 0.9500 ?
    C51 C56 . 1.391(5) ?
    C51 C52 . 1.400(5) ?
    C52 C53 . 1.383(6) ?
    C52 H52A . 0.9500 ?
    C53 C54 . 1.375(6) ?
    C53 H53A . 0.9500 ?
    C54 C55 . 1.382(6) ?
    C54 H54A . 0.9500 ?
    C55 C56 . 1.397(5) ?
    C55 H55A . 0.9500 ?
    C56 H56A . 0.9500 ?
    P10 F16 . 1.584(2) ?
    P10 F14 . 1.595(2) ?
    P10 F12 . 1.601(2) ?
    P10 F13 . 1.603(2) ?
    P10 F11 . 1.603(2) ?
    P10 F15 . 1.605(2) ?
    P20 F26 . 1.558(4) ?
    P20 F22 . 1.569(3) ?
    P20 F24 . 1.577(4) ?
    P20 F21 . 1.583(3) ?
    P20 F23 . 1.586(3) ?
    P20 F25 . 1.598(3) ?
    N200 C201 . 1.147(10) ?
    C201 C202 . 1.421(11) ?
    C202 H20A . 0.9800 ?
    C202 H20B . 0.9800 ?
    C202 H20C . 0.9800 ?
    N300 C301 . 1.000(9) ?
    C301 C302 . 1.549(19) ?
    C302 H30A . 0.9800 ?
    C302 H30B . 0.9800 ?
    C302 H30C . 0.9800 ?
loop_
    _geom_angle_atom_site_label_1
    _geom_angle_atom_site_label_2
    _geom_angle_atom_site_label_3
    _geom_angle_site_symmetry_1
    _geom_angle_site_symmetry_3
    _geom_angle
    _geom_angle_publ_flag
    C31 Pd1 C1 . . 173.56(13) y
    C31 Pd1 P1 . . 94.24(9) y
    C1 Pd1 P1 . . 84.03(10) y
    C31 Pd1 P2 . . 83.54(9) y
    C1 Pd1 P2 . . 96.46(10) y
    P1 Pd1 P2 . . 164.44(3) y
    C21 P1 C11 . . 105.73(18) ?
    C21 P1 C7 . . 105.68(18) ?
    C11 P1 C7 . . 106.11(17) ?
    C21 P1 Pd1 . . 117.44(13) ?
    C11 P1 Pd1 . . 115.02(12) ?
    C7 P1 Pd1 . . 105.96(12) ?
    C51 P2 C41 . . 106.27(16) ?
    C51 P2 C37 . . 107.06(17) ?
    C41 P2 C37 . . 105.51(16) ?
    C51 P2 Pd1 . . 115.17(11) ?
    C41 P2 Pd1 . . 115.95(11) ?
    C37 P2 Pd1 . . 106.15(12) ?
    C1 N1 C4 . . 110.3(3) ?
    C1 N1 C2 . . 125.6(3) ?
    C4 N1 C2 . . 124.1(3) ?
    C1 N2 C5 . . 110.7(3) ?
    C1 N2 C6 . . 123.4(3) ?
    C5 N2 C6 . . 125.8(3) ?
    C31 N3 C34 . . 110.5(3) ?
    C31 N3 C32 . . 125.8(3) ?
    C34 N3 C32 . . 123.5(3) ?
    C31 N4 C35 . . 110.9(3) ?
    C31 N4 C36 . . 122.6(3) ?
    C35 N4 C36 . . 126.5(3) ?
    N1 C1 N2 . . 105.3(3) ?
    N1 C1 Pd1 . . 133.2(3) ?
    N2 C1 Pd1 . . 121.5(2) ?
    N1 C2 C3 . . 111.9(3) ?
    N1 C2 H2A . . 109.2 ?
    C3 C2 H2A . . 109.2 ?
    N1 C2 H2B . . 109.2 ?
    C3 C2 H2B . . 109.2 ?
    H2A C2 H2B . . 107.9 ?
    C2 C3 H3A . . 109.5 ?
    C2 C3 H3B . . 109.5 ?
    H3A C3 H3B . . 109.5 ?
    C2 C3 H3C . . 109.5 ?
    H3A C3 H3C . . 109.5 ?
    H3B C3 H3C . . 109.5 ?
    C5 C4 N1 . . 106.9(3) ?
    C5 C4 H4A . . 126.6 ?
    N1 C4 H4A . . 126.6 ?
    C4 C5 N2 . . 106.9(3) ?
    C4 C5 H5A . . 126.6 ?
    N2 C5 H5A . . 126.6 ?
    N2 C6 C7 . . 112.6(3) ?
    N2 C6 H6A . . 109.1 ?
    C7 C6 H6A . . 109.1 ?
    N2 C6 H6B . . 109.1 ?
    C7 C6 H6B . . 109.1 ?
    H6A C6 H6B . . 107.8 ?
    C6 C7 P1 . . 114.3(2) ?
    C6 C7 H7A . . 108.7 ?
    P1 C7 H7A . . 108.7 ?
    C6 C7 H7B . . 108.7 ?
    P1 C7 H7B . . 108.7 ?
    H7A C7 H7B . . 107.6 ?
    C12 C11 C16 . . 119.9(4) ?
    C12 C11 P1 . . 121.1(3) ?
    C16 C11 P1 . . 118.5(3) ?
    C13 C12 C11 . . 119.8(5) ?
    C13 C12 H12A . . 120.1 ?
    C11 C12 H12A . . 120.1 ?
    C14 C13 C12 . . 120.4(5) ?
    C14 C13 H13A . . 119.8 ?
    C12 C13 H13A . . 119.8 ?
    C13 C14 C15 . . 120.4(4) ?
    C13 C14 H14A . . 119.8 ?
    C15 C14 H14A . . 119.8 ?
    C14 C15 C16 . . 120.5(5) ?
    C14 C15 H15A . . 119.8 ?
    C16 C15 H15A . . 119.8 ?
    C11 C16 C15 . . 118.9(5) ?
    C11 C16 H16A . . 120.5 ?
    C15 C16 H16A . . 120.5 ?
    C22 C21 C26 . . 119.7(4) ?
    C22 C21 P1 . . 120.1(3) ?
    C26 C21 P1 . . 120.2(3) ?
    C23 C22 C21 . . 119.9(5) ?
    C23 C22 H22A . . 120.1 ?
    C21 C22 H22A . . 120.1 ?
    C24 C23 C22 . . 119.8(4) ?
    C24 C23 H23A . . 120.1 ?
    C22 C23 H23A . . 120.1 ?
    C23 C24 C25 . . 121.4(4) ?
    C23 C24 H24A . . 119.3 ?
    C25 C24 H24A . . 119.3 ?
    C24 C25 C26 . . 119.5(5) ?
    C24 C25 H25A . . 120.2 ?
    C26 C25 H25A . . 120.2 ?
    C25 C26 C21 . . 119.6(4) ?
    C25 C26 H26A . . 120.2 ?
    C21 C26 H26A . . 120.2 ?
    N4 C31 N3 . . 105.2(3) ?
    N4 C31 Pd1 . . 121.4(2) ?
    N3 C31 Pd1 . . 133.0(2) ?
    N3 C32 C33 . . 111.4(3) ?
    N3 C32 H32A . . 109.4 ?
    C33 C32 H32A . . 109.4 ?
    N3 C32 H32B . . 109.4 ?
    C33 C32 H32B . . 109.4 ?
    H32A C32 H32B . . 108.0 ?
    C32 C33 H33A . . 109.5 ?
    C32 C33 H33B . . 109.5 ?
    H33A C33 H33B . . 109.5 ?
    C32 C33 H33C . . 109.5 ?
    H33A C33 H33C . . 109.5 ?
    H33B C33 H33C . . 109.5 ?
    C35 C34 N3 . . 107.0(3) ?
    C35 C34 H34A . . 126.5 ?
    N3 C34 H34A . . 126.5 ?
    C34 C35 N4 . . 106.4(3) ?
    C34 C35 H35A . . 126.8 ?
    N4 C35 H35A . . 126.8 ?
    N4 C36 C37 . . 111.9(3) ?
    N4 C36 H36A . . 109.2 ?
    C37 C36 H36A . . 109.2 ?
    N4 C36 H36B . . 109.2 ?
    C37 C36 H36B . . 109.2 ?
    H36A C36 H36B . . 107.9 ?
    C36 C37 P2 . . 114.2(2) ?
    C36 C37 H37A . . 108.7 ?
    P2 C37 H37A . . 108.7 ?
    C36 C37 H37B . . 108.7 ?
    P2 C37 H37B . . 108.7 ?
    H37A C37 H37B . . 107.6 ?
    C46 C41 C42 . . 119.2(3) ?
    C46 C41 P2 . . 123.0(3) ?
    C42 C41 P2 . . 117.6(3) ?
    C43 C42 C41 . . 120.5(3) ?
    C43 C42 H42A . . 119.8 ?
    C41 C42 H42A . . 119.8 ?
    C44 C43 C42 . . 119.5(4) ?
    C44 C43 H43A . . 120.2 ?
    C42 C43 H43A . . 120.2 ?
    C43 C44 C45 . . 120.7(4) ?
    C43 C44 H44A . . 119.7 ?
    C45 C44 H44A . . 119.7 ?
    C44 C45 C46 . . 119.3(4) ?
    C44 C45 H45A . . 120.3 ?
    C46 C45 H45A . . 120.3 ?
    C41 C46 C45 . . 120.8(4) ?
    C41 C46 H46A . . 119.6 ?
    C45 C46 H46A . . 119.6 ?
    C56 C51 C52 . . 119.0(3) ?
    C56 C51 P2 . . 119.1(3) ?
    C52 C51 P2 . . 121.9(3) ?
    C53 C52 C51 . . 119.9(4) ?
    C53 C52 H52A . . 120.0 ?
    C51 C52 H52A . . 120.0 ?
    C54 C53 C52 . . 120.9(4) ?
    C54 C53 H53A . . 119.5 ?
    C52 C53 H53A . . 119.5 ?
    C53 C54 C55 . . 120.0(4) ?
    C53 C54 H54A . . 120.0 ?
    C55 C54 H54A . . 120.0 ?
    C54 C55 C56 . . 119.7(4) ?
    C54 C55 H55A . . 120.1 ?
    C56 C55 H55A . . 120.1 ?
    C51 C56 C55 . . 120.4(3) ?
    C51 C56 H56A . . 119.8 ?
    C55 C56 H56A . . 119.8 ?
    F16 P10 F14 . . 90.43(14) ?
    F16 P10 F12 . . 90.52(14) ?
    F14 P10 F12 . . 90.56(13) ?
    F16 P10 F13 . . 179.76(15) ?
    F14 P10 F13 . . 89.78(13) ?
    F12 P10 F13 . . 89.59(14) ?
    F16 P10 F11 . . 90.12(14) ?
    F14 P10 F11 . . 89.97(13) ?
    F12 P10 F11 . . 179.17(14) ?
    F13 P10 F11 . . 89.78(14) ?
    F16 P10 F15 . . 90.59(14) ?
    F14 P10 F15 . . 178.91(14) ?
    F12 P10 F15 . . 89.80(13) ?
    F13 P10 F15 . . 89.20(13) ?
    F11 P10 F15 . . 89.66(13) ?
    F26 P20 F22 . . 90.2(3) ?
    F26 P20 F24 . . 92.2(3) ?
    F22 P20 F24 . . 177.4(3) ?
    F26 P20 F21 . . 178.2(3) ?
    F22 P20 F21 . . 88.5(2) ?
    F24 P20 F21 . . 89.0(2) ?
    F26 P20 F23 . . 91.7(2) ?
    F22 P20 F23 . . 89.29(18) ?
    F24 P20 F23 . . 89.78(19) ?
    F21 P20 F23 . . 89.62(17) ?
    F26 P20 F25 . . 89.6(2) ?
    F22 P20 F25 . . 91.9(2) ?
    F24 P20 F25 . . 88.9(2) ?
    F21 P20 F25 . . 89.04(19) ?
    F23 P20 F25 . . 178.2(2) ?
    N200 C201 C202 . . 178.2(9) ?
    C201 C202 H20A . . 109.5 ?
    C201 C202 H20B . . 109.5 ?
    H20A C202 H20B . . 109.5 ?
    C201 C202 H20C . . 109.5 ?
    H20A C202 H20C . . 109.5 ?
    H20B C202 H20C . . 109.5 ?
    N300 C301 C302 . . 175.1(14) ?
    C301 C302 H30A . . 109.5 ?
    C301 C302 H30B . . 109.5 ?
    H30A C302 H30B . . 109.5 ?
    C301 C302 H30C . . 109.5 ?
    H30A C302 H30C . . 109.5 ?
    H30B C302 H30C . . 109.5 ?
loop_
    _geom_torsion_atom_site_label_1
    _geom_torsion_atom_site_label_2
    _geom_torsion_atom_site_label_3
    _geom_torsion_atom_site_label_4
    _geom_torsion_site_symmetry_1
    _geom_torsion_site_symmetry_2
    _geom_torsion_site_symmetry_3
    _geom_torsion_site_symmetry_4
    _geom_torsion
    _geom_torsion_publ_flag
    C31 Pd1 P1 C21 . . . . -121.77(16) ?
    C1 Pd1 P1 C21 . . . . 64.46(16) ?
    P2 Pd1 P1 C21 . . . . 157.10(16) ?
    C31 Pd1 P1 C11 . . . . 3.65(18) ?
    C1 Pd1 P1 C11 . . . . -170.13(18) ?
    P2 Pd1 P1 C11 . . . . -77.49(19) ?
    C31 Pd1 P1 C7 . . . . 120.51(16) ?
    C1 Pd1 P1 C7 . . . . -53.27(16) ?
    P2 Pd1 P1 C7 . . . . 39.38(19) ?
    C31 Pd1 P2 C51 . . . . 67.33(16) ?
    C1 Pd1 P2 C51 . . . . -119.15(16) ?
    P1 Pd1 P2 C51 . . . . 149.91(16) ?
    C31 Pd1 P2 C41 . . . . -167.71(16) ?
    C1 Pd1 P2 C41 . . . . 5.81(16) ?
    P1 Pd1 P2 C41 . . . . -85.13(17) ?
    C31 Pd1 P2 C37 . . . . -50.94(16) ?
    C1 Pd1 P2 C37 . . . . 122.58(16) ?
    P1 Pd1 P2 C37 . . . . 31.64(19) ?
    C4 N1 C1 N2 . . . . 1.3(4) ?
    C2 N1 C1 N2 . . . . -179.1(3) ?
    C4 N1 C1 Pd1 . . . . -175.5(3) ?
    C2 N1 C1 Pd1 . . . . 4.1(5) ?
    C5 N2 C1 N1 . . . . -1.3(4) ?
    C6 N2 C1 N1 . . . . -178.1(3) ?
    C5 N2 C1 Pd1 . . . . 175.9(2) ?
    C6 N2 C1 Pd1 . . . . -0.9(4) ?
    P1 Pd1 C1 N1 . . . . -130.2(3) ?
    P2 Pd1 C1 N1 . . . . 65.4(3) ?
    P1 Pd1 C1 N2 . . . . 53.4(3) ?
    P2 Pd1 C1 N2 . . . . -110.9(3) ?
    C1 N1 C2 C3 . . . . 120.2(4) ?
    C4 N1 C2 C3 . . . . -60.2(5) ?
    C1 N1 C4 C5 . . . . -0.8(4) ?
    C2 N1 C4 C5 . . . . 179.6(3) ?
    N1 C4 C5 N2 . . . . -0.1(4) ?
    C1 N2 C5 C4 . . . . 0.9(4) ?
    C6 N2 C5 C4 . . . . 177.6(3) ?
    C1 N2 C6 C7 . . . . -65.3(4) ?
    C5 N2 C6 C7 . . . . 118.4(4) ?
    N2 C6 C7 P1 . . . . 46.9(4) ?
    C21 P1 C7 C6 . . . . -109.5(3) ?
    C11 P1 C7 C6 . . . . 138.5(3) ?
    Pd1 P1 C7 C6 . . . . 15.8(3) ?
    C21 P1 C11 C12 . . . . 20.4(4) ?
    C7 P1 C11 C12 . . . . 132.4(3) ?
    Pd1 P1 C11 C12 . . . . -110.9(3) ?
    C21 P1 C11 C16 . . . . -167.6(3) ?
    C7 P1 C11 C16 . . . . -55.7(3) ?
    Pd1 P1 C11 C16 . . . . 61.1(3) ?
    C16 C11 C12 C13 . . . . 0.8(6) ?
    P1 C11 C12 C13 . . . . 172.6(4) ?
    C11 C12 C13 C14 . . . . -1.8(7) ?
    C12 C13 C14 C15 . . . . 1.4(8) ?
    C13 C14 C15 C16 . . . . 0.0(8) ?
    C12 C11 C16 C15 . . . . 0.6(6) ?
    P1 C11 C16 C15 . . . . -171.4(3) ?
    C14 C15 C16 C11 . . . . -1.0(7) ?
    C11 P1 C21 C22 . . . . 60.2(3) ?
    C7 P1 C21 C22 . . . . -52.0(3) ?
    Pd1 P1 C21 C22 . . . . -169.9(3) ?
    C11 P1 C21 C26 . . . . -118.9(3) ?
    C7 P1 C21 C26 . . . . 128.9(3) ?
    Pd1 P1 C21 C26 . . . . 11.0(4) ?
    C26 C21 C22 C23 . . . . -0.6(6) ?
    P1 C21 C22 C23 . . . . -179.7(3) ?
    C21 C22 C23 C24 . . . . -0.6(7) ?
    C22 C23 C24 C25 . . . . 1.4(8) ?
    C23 C24 C25 C26 . . . . -0.9(7) ?
    C24 C25 C26 C21 . . . . -0.3(7) ?
    C22 C21 C26 C25 . . . . 1.0(6) ?
    P1 C21 C26 C25 . . . . -179.9(3) ?
    C35 N4 C31 N3 . . . . -1.1(4) ?
    C36 N4 C31 N3 . . . . 178.9(3) ?
    C35 N4 C31 Pd1 . . . . 173.0(2) ?
    C36 N4 C31 Pd1 . . . . -7.0(4) ?
    C34 N3 C31 N4 . . . . 1.2(4) ?
    C32 N3 C31 N4 . . . . -173.9(3) ?
    C34 N3 C31 Pd1 . . . . -171.9(3) ?
    C32 N3 C31 Pd1 . . . . 13.0(5) ?
    P1 Pd1 C31 N4 . . . . -107.3(3) ?
    P2 Pd1 C31 N4 . . . . 57.2(3) ?
    P1 Pd1 C31 N3 . . . . 64.8(3) ?
    P2 Pd1 C31 N3 . . . . -130.6(3) ?
    C31 N3 C32 C33 . . . . 108.9(4) ?
    C34 N3 C32 C33 . . . . -65.6(4) ?
    C31 N3 C34 C35 . . . . -0.8(4) ?
    C32 N3 C34 C35 . . . . 174.4(3) ?
    N3 C34 C35 N4 . . . . 0.1(4) ?
    C31 N4 C35 C34 . . . . 0.6(4) ?
    C36 N4 C35 C34 . . . . -179.4(3) ?
    C31 N4 C36 C37 . . . . -63.7(4) ?
    C35 N4 C36 C37 . . . . 116.4(4) ?
    N4 C36 C37 P2 . . . . 52.2(4) ?
    C51 P2 C37 C36 . . . . -113.4(3) ?
    C41 P2 C37 C36 . . . . 133.7(3) ?
    Pd1 P2 C37 C36 . . . . 10.2(3) ?
    C51 P2 C41 C46 . . . . 6.3(3) ?
    C37 P2 C41 C46 . . . . 119.8(3) ?
    Pd1 P2 C41 C46 . . . . -123.1(3) ?
    C51 P2 C41 C42 . . . . -179.2(3) ?
    C37 P2 C41 C42 . . . . -65.8(3) ?
    Pd1 P2 C41 C42 . . . . 51.4(3) ?
    C46 C41 C42 C43 . . . . 2.8(5) ?
    P2 C41 C42 C43 . . . . -171.8(3) ?
    C41 C42 C43 C44 . . . . -1.1(5) ?
    C42 C43 C44 C45 . . . . -1.2(6) ?
    C43 C44 C45 C46 . . . . 1.6(6) ?
    C42 C41 C46 C45 . . . . -2.4(5) ?
    P2 C41 C46 C45 . . . . 172.0(3) ?
    C44 C45 C46 C41 . . . . 0.2(6) ?
    C41 P2 C51 C56 . . . . -107.9(3) ?
    C37 P2 C51 C56 . . . . 139.7(3) ?
    Pd1 P2 C51 C56 . . . . 21.9(3) ?
    C41 P2 C51 C52 . . . . 69.9(3) ?
    C37 P2 C51 C52 . . . . -42.5(4) ?
    Pd1 P2 C51 C52 . . . . -160.2(3) ?
    C56 C51 C52 C53 . . . . -0.2(6) ?
    P2 C51 C52 C53 . . . . -178.1(3) ?
    C51 C52 C53 C54 . . . . -0.2(7) ?
    C52 C53 C54 C55 . . . . -0.1(7) ?
    C53 C54 C55 C56 . . . . 0.7(6) ?
    C52 C51 C56 C55 . . . . 0.8(5) ?
    P2 C51 C56 C55 . . . . 178.8(3) ?
    C54 C55 C56 C51 . . . . -1.1(6) ?
data_global
_journal_date_recd_electronic     2010-03-16
_journal_date_accepted     2010-04-09
_journal_name_full     'Acta Crystallographica, Section E'
_journal_year     2010
_journal_volume     66
_journal_issue      5
_journal_page_first     m522
_journal_page_last     m522
_journal_paper_category     QM
_journal_coeditor_code     WM2316
_publ_contact_author_name     'Dr Ulrich Fl\"orke'
_publ_contact_author_address
;
Anorganische und Analytische Chemie
Universit\"at Paderborn
Warburgerstrasse 100
D-33098 Paderborn
Germany
;
_publ_contact_author_email     ulrich.floerke@upb.de
_publ_contact_author_fax     '+49 5251 60 3423'
_publ_contact_author_phone     '+49 5251 60 2496'
_publ_section_title
;
Bis{1-[2-(diphenylphosphino)ethyl]-3-ethyl-imidazol-2-ylidene}palladium(II)
bis(hexafluoridophosphate) acetonitrile 2.85-solvate
;
loop_
    _publ_author_name
    _publ_author_address
    'Aziza, A. Ahmida'
;
Department Chemie
Fakult\"at f\"ur Naturwissenschaften
Universit\"at Paderborn
Warburgerstrasse 100
33098 Paderborn
Germany
;
    'Fl\"orke, Ulrich'
;
Department Chemie
Fakult\"at f\"ur Naturwissenschaften
Universit\"at Paderborn
Warburgerstrasse 100
33098 Paderborn
Germany
;
    'Egold, Hans'
;
Department Chemie
Fakult\"at f\"ur Naturwissenschaften
Universit\"at Paderborn
Warburgerstrasse 100
33098 Paderborn
Germany
;
    'Henkel, Gerald'
;
Department Chemie
Fakult\"at f\"ur Naturwissenschaften
Universit\"at Paderborn
Warburgerstrasse 100
33098 Paderborn
Germany
;
