# Supplementary material for: Bis{1-[2-(diphenyl­phosphino)­ethyl]-3-ethylimidazol-2-yl­idene}palladium(II) bis­(hexa­fluoridophosphate) acetonitrile 2.85-solvate
Source: Acta Crystallogr Sect E Struct Rep Online. 2010 Apr 14;66(Pt 5):m522. doi: 10.1107/S160053681001319X (PMC2979058; doi:10.1107/S160053681001319X)
Supplement: Supplementary file 2 [file e-66-0m522-Isup2.hkl]

#
# h,k,l, Fc-squared, Fo-squared, sigma(Fo-squared) and status flag
#
data_I
_shelx_title ' (C38 H42 N4 P2 Pd)(P F6)2, 2.86 CH3CN in P-1       '
_shelx_refln_list_code   4
_shelx_F_calc_maximum    313.23
_exptl_crystal_F_000    1105.49
_reflns_d_resolution_high    0.7709
 
loop_
 _symmetry_equiv_pos_as_xyz
 x,y,z
 -x,-y,-z
 
_cell_length_a 11.11400
_cell_length_b  11.3430
_cell_length_c  20.2430
_cell_angle_alpha   77.490
_cell_angle_beta   83.580
_cell_angle_gamma   85.301
 
_shelx_F_squared_multiplier     1.000
 
loop_
 _refln_index_h
 _refln_index_k
 _refln_index_l
 _refln_F_squared_calc
 _refln_F_squared_meas
 _refln_F_squared_sigma
 _refln_observed_status
 _refln_sint/lambda
   2   0   0      896.11      562.97     30.22 o   0.09070
   3   0   0    42952.41    45091.02   1531.02 o   0.13606
   4   0   0    23383.21    23002.76    794.55 o   0.18141
   5   0   0     5862.40     5009.65    195.76 o   0.22676
   6   0   0     2486.30     2829.39    126.81 o   0.27211
   7   0   0     4629.56     4363.10    184.04 o   0.31747
   8   0   0     3969.11     3600.49    162.95 o   0.36282
   9   0   0       10.43       16.56     30.44 o   0.40817
  10   0   0        1.27        6.20     19.29 o   0.45352
  11   0   0     1543.42     1461.28     53.90 o   0.49888
  12   0   0       71.05       59.68     18.61 o   0.54423
 -13   0   0       28.76       54.00     35.39 o   0.58958
 -14   0   0      580.07      667.85     74.43 o   0.63493
 -14   1   0      429.94      496.18     67.98 o   0.63922
 -13   1   0      370.89      387.00     57.22 o   0.59399
 -12   1   0       12.28       43.78     35.60 o   0.54878
 -11   1   0      572.30      635.25     58.84 o   0.50360
   9  -1   0       36.95       12.05     21.19 o   0.41334
   8  -1   0     3367.02      935.35     65.72 o   0.36829
   7  -1   0      987.33      591.69     47.54 o   0.32333
   6  -1   0      268.20       88.74     21.19 o   0.27849
   5  -1   0      391.67      356.67     31.30 o   0.23385
   3  -1   0     9511.51    10538.60    343.66 o   0.14591
  -2   1   0    36383.91    40861.57    942.57 o   0.10374
  -1   1   0    13797.61    13830.00    321.24 o   0.06593
   0   1   0    16409.91    20411.69    472.38 o   0.04523
   1   1   0      354.76      624.59     23.42 o   0.06212
   2   1   0     1016.39      633.44     22.63 o   0.09892
   3   1   0    21523.34    22385.14    522.72 o   0.14080
   4   1   0     2872.12     2884.66     80.86 o   0.18434
   5   1   0     2521.01     2134.44     67.30 o   0.22858
   6   1   0     6019.57     6179.57    164.18 o   0.27318
   7   1   0     9869.27    10684.27    269.90 o   0.31800
   8   1   0      297.13      301.12     27.81 o   0.36295
   9   1   0     3136.69     2913.65     98.33 o   0.40799
  10   1   0     1236.66     1225.10     46.28 o   0.45309
  11   1   0       34.82       42.78     17.05 o   0.49824
  12   1   0       36.21       95.93     26.30 o   0.54342
 -13  -1   0      107.50      155.32     40.66 o   0.58863
 -14  -1   0      621.08      616.11     70.67 o   0.63385
 -13   2   0        0.16        0.00     35.82 o   0.60178
 -12   2   0      811.44      706.89     69.38 o   0.55698
 -11   2   0        7.69        8.15     20.99 o   0.51228
 -10   2   0        2.22       80.15     23.13 o   0.46771
  -9   2   0     1090.36     1483.91     94.98 o   0.42330
  -8   2   0       19.59       79.92     30.87 o   0.37911
  -7   2   0     1034.80      770.35     58.73 o   0.33524
  -6   2   0      349.08      317.41     35.06 o   0.29182
  -5   2   0     4314.38     4445.23    121.91 o   0.24909
  -4   2   0      542.76      360.99     21.88 o   0.20747
  -3   2   0       21.43      111.89     13.49 o   0.16781
  -2   2   0      647.20      837.73     30.08 o   0.13186
  -1   2   0    39421.61    38972.94    890.85 o   0.10358
   0   2   0      291.82      730.86     24.87 o   0.09046
   1   2   0       19.54       55.50      5.77 o   0.09876
   2   2   0    98108.49   105873.97   2417.19 o   0.12424
   3   2   0     4645.92     4973.33    126.90 o   0.15884
   4   2   0      143.67      320.03     20.86 o   0.19784
   5   2   0     3055.41     3550.35    101.21 o   0.23909
   6   2   0    17122.08    18424.38    443.39 o   0.28161
   7   2   0     3432.93     3250.51    100.69 o   0.32489
   8   2   0        6.82       45.10     18.77 o   0.36867
   9   2   0      131.87       97.53     16.39 o   0.41279
  10   2   0     3113.71     2810.10     99.60 o   0.45715
  11   2   0      641.19      606.44     42.85 o   0.50169
  12   2   0      112.40      183.38     29.51 o   0.54636
  13   2   0     1340.11     1438.66     73.40 o   0.59114
 -14   3   0        1.27       10.86     47.00 o   0.65712
 -13   3   0        0.36        0.00     37.00 o   0.61281
 -12   3   0      706.77      683.55     71.74 o   0.56867
 -11   3   0     1549.32     1605.56    104.66 o   0.52473
 -10   3   0      217.82      222.81     28.25 o   0.48106
  -9   3   0     1208.75     1065.93     74.22 o   0.43773
  -8   3   0      292.68      319.99     39.91 o   0.39485
  -7   3   0     1128.96      997.61     46.33 o   0.35260
  -6   3   0        8.82       51.11     16.46 o   0.31121
  -5   3   0     2079.58     1941.07     65.28 o   0.27110
  -4   3   0      991.51      797.01     35.73 o   0.23292
  -3   3   0     1422.71     1302.30     45.06 o   0.19779
  -2   3   0     3092.84     3161.21     86.45 o   0.16765
  -1   3   0     3070.26     2008.80     58.33 o   0.14561
   0   3   0     7333.98     6494.76    160.10 o   0.13570
   1   3   0     2233.39     1861.15     42.15 o   0.14049
   2   3   0    31908.20    32535.28    753.29 o   0.15867
   3   3   0     3102.43     2777.97     79.75 o   0.18636
   4   3   0     4567.50     4816.40    128.81 o   0.21999
   5   3   0     7268.02     7799.50    200.46 o   0.25724
   6   3   0     7466.38     7130.56    188.09 o   0.29676
   7   3   0        6.99       69.22     18.01 o   0.33775
   8   3   0     7076.88     6480.90    140.45 o   0.37973
   9   3   0     3098.24     3166.01    106.18 o   0.42241
  10   3   0        8.66       40.37     18.41 o   0.46559
  11   3   0      864.77      839.83     50.77 o   0.50916
  12   3   0     1048.16     1149.34     63.86 o   0.55301
  13   3   0      562.52      546.49     46.02 o   0.59708
 -13   4   0      365.33      387.22     63.35 o   0.62692
 -12   4   0      253.54      372.16     57.01 o   0.58364
 -11   4   0       62.43       81.75     39.37 o   0.54069
 -10   4   0      119.00      102.43     25.45 o   0.49818
  -9   4   0       12.88       11.45     17.94 o   0.45621
  -8   4   0     1318.16     1321.77     59.59 o   0.41495
  -7   4   0       54.82       72.33     19.76 o   0.37464
  -6   4   0      738.16      783.77     40.70 o   0.33562
  -5   4   0     1023.14     1041.70     45.22 o   0.29839
  -4   4   0     1624.09     1630.31     57.68 o   0.26372
  -3   4   0      640.03      490.53     27.93 o   0.23276
  -2   4   0     3338.53     3753.36    103.77 o   0.20716
  -1   4   0     2889.81     2613.81     76.26 o   0.18912
   0   4   0        6.57        9.41      6.68 o   0.18093
   1   4   0     1265.77     1436.95     36.68 o   0.18389
   2   4   0     3115.31     3259.91     70.41 o   0.19751
   3   4   0     1079.96     1126.23     43.80 o   0.21981
   4   4   0     2981.05     2731.27     83.50 o   0.24848
   5   4   0     6215.58     6451.41    171.99 o   0.28156
   6   4   0       88.31       99.11     18.62 o   0.31769
   7   4   0     1381.59     1371.14     40.81 o   0.35593
   8   4   0      624.62      541.68     37.10 o   0.39568
   9   4   0     5069.82     5081.00    153.72 o   0.43653
  10   4   0      335.66      248.45     29.49 o   0.47818
  11   4   0      456.40      344.65     35.02 o   0.52046
  12   4   0     4513.61     4253.96    144.55 o   0.56321
  13   4   0      466.39      395.44     41.45 o   0.60634
 -13   5   0      396.95      570.40     77.44 o   0.64391
 -12   5   0      351.87      342.69     59.59 o   0.60164
 -11   5   0       60.62       91.00     41.95 o   0.55986
 -10   5   0     1629.42     1570.24     72.74 o   0.51869
  -9   5   0      958.15      981.71     44.15 o   0.47826
  -8   5   0      240.12      277.35     25.09 o   0.43880
  -7   5   0     1944.19     1970.96     74.80 o   0.40059
  -6   5   0      660.47      606.98     37.22 o   0.36403
  -5   5   0     1272.11     1261.88     53.08 o   0.32965
  -4   5   0      297.77      405.72     28.51 o   0.29823
  -3   5   0      646.22      743.14     36.16 o   0.27078
  -2   5   0      276.04      198.02     20.69 o   0.24863
  -1   5   0      248.67      244.33     16.23 o   0.23329
   0   5   0      928.71      807.55     36.31 o   0.22616
   1   5   0     2437.37     2009.36     50.20 o   0.22800
   2   5   0     1889.34     1922.12     47.70 o   0.23861
   3   5   0       48.53      176.27     19.85 o   0.25690
   4   5   0     1091.62     1119.76     47.27 o   0.28139
   5   5   0      587.18      561.65     33.83 o   0.31060
   6   5   0      208.28      226.75     24.39 o   0.34333
   7   5   0     3029.05     2917.35     98.10 o   0.37867
   8   5   0      631.80      618.23     40.22 o   0.41596
   9   5   0      554.64      598.57     40.99 o   0.45472
  10   5   0     2314.78     2236.69     89.63 o   0.49460
  11   5   0      865.80      734.65     48.85 o   0.53536
  12   5   0     1198.56     1244.03     67.42 o   0.57680
  13   5   0        5.35       28.66     24.05 o   0.61878
 -13   6   0       50.45       66.69     53.78 o   0.66355
 -12   6   0      371.20      245.35     58.94 o   0.62242
 -11   6   0      328.79      387.22     58.51 o   0.58193
 -10   6   0       87.63       57.76     41.30 o   0.54220
  -9   6   0      199.83      210.85     25.14 o   0.50342
  -8   6   0      259.42      347.02     27.53 o   0.46584
  -7   6   0      592.31      490.52     30.65 o   0.42975
  -6   6   0     1189.18     1209.17     46.28 o   0.39558
  -5   6   0      219.88      169.87     20.07 o   0.36386
  -4   6   0     1851.07     1553.52     49.88 o   0.33529
  -3   6   0     4433.88     4130.21     98.23 o   0.31074
  -2   6   0       14.89       89.15     14.24 o   0.29122
  -1   6   0     4411.57     4328.03     98.39 o   0.27780
   0   6   0     3300.38     3057.57     73.70 o   0.27139
   1   6   0       75.18       86.44     12.50 o   0.27248
   2   6   0      115.76      166.44     14.01 o   0.28099
   3   6   0     1305.01     1231.03     35.60 o   0.29627
   4   6   0     1945.17     2089.38     74.39 o   0.31734
   5   6   0      766.26      813.32     43.44 o   0.34315
   6   6   0      175.21      192.05     24.30 o   0.37271
   7   6   0        0.58        1.87     15.29 o   0.40520
   8   6   0      954.18     1049.99     54.14 o   0.43998
   9   6   0      131.19      159.04     25.81 o   0.47653
  10   6   0     1169.97     1085.39     59.95 o   0.51449
  11   6   0     1810.10     1624.68     77.50 o   0.55356
  12   6   0        2.13       44.27     23.25 o   0.59352
  13   6   0      401.83      390.55     64.43 o   0.63421
 -12   7   0      302.27      379.26     69.38 o   0.64571
 -11   7   0      226.96      200.06     57.65 o   0.60656
 -10   7   0       14.53       26.42     27.66 o   0.56835
  -9   7   0      142.30      154.56     23.76 o   0.53125
  -8   7   0      573.17      551.38     34.80 o   0.49553
  -7   7   0       16.16       16.90     15.95 o   0.46151
  -6   7   0       24.44       38.48     16.16 o   0.42959
  -5   7   0     3679.70     3499.51     92.39 o   0.40027
  -4   7   0       24.56        1.82     14.06 o   0.37416
  -3   7   0       28.92       28.58     14.51 o   0.35198
  -2   7   0       52.79       61.96     14.95 o   0.33451
  -1   7   0     3082.24     2967.96     75.53 o   0.32252
   0   7   0     3975.91     3792.34     89.87 o   0.31662
   1   7   0       93.68      114.86     14.93 o   0.31717
   2   7   0       27.55       58.72     12.59 o   0.32413
   3   7   0      918.03      781.64     28.71 o   0.33710
   4   7   0      348.80      343.37     29.36 o   0.35543
   5   7   0      295.04      268.56     27.17 o   0.37833
   6   7   0     1590.86     1609.18     68.07 o   0.40503
   7   7   0        8.02       17.51     16.94 o   0.43483
   8   7   0      206.62      172.57     26.18 o   0.46714
   9   7   0     3484.13     3384.60    119.97 o   0.50148
  10   7   0       12.93       18.85     21.11 o   0.53745
  11   7   0      238.31      254.70     33.40 o   0.57475
  12   7   0      696.44      696.83     52.40 o   0.61314
  13   7   0      177.19      132.19     46.68 o   0.65242
 -11   8   0        1.63       34.63     45.50 o   0.63348
 -10   8   0       58.99       30.83     28.27 o   0.59678
  -9   8   0      297.97      314.85     38.29 o   0.56135
  -8   8   0      194.94      191.38     24.60 o   0.52744
  -7   8   0       43.02       26.36     18.75 o   0.49537
  -6   8   0     1015.58      842.11     41.27 o   0.46551
  -5   8   0     3967.37     3754.92     99.90 o   0.43832
  -4   8   0     2219.98     2174.93     59.05 o   0.41432
  -3   8   0      180.24      206.52     21.12 o   0.39409
  -2   8   0     3004.85     2848.26     77.49 o   0.37825
  -1   8   0     1825.62     1713.38     53.84 o   0.36735
   0   8   0       82.03       99.88     16.24 o   0.36186
   1   8   0     1244.67     1235.36     42.34 o   0.36200
   2   8   0      422.38      398.10     23.08 o   0.36778
   3   8   0      577.09      555.93     37.37 o   0.37894
   4   8   0        8.76       18.16     18.35 o   0.39502
   5   8   0       31.63       50.09     19.28 o   0.41545
   6   8   0        2.79       12.68     17.56 o   0.43963
   7   8   0     1150.78     1087.98     58.15 o   0.46697
   8   8   0       58.08       73.71     22.43 o   0.49695
   9   8   0      166.21      230.80     30.57 o   0.52913
  10   8   0      198.82      200.44     30.24 o   0.56312
  11   8   0        0.43        0.00     20.42 o   0.59862
  12   8   0       64.04       65.50     27.70 o   0.63537
 -11   9   0      156.52      194.48     40.73 o   0.66239
 -10   9   0       59.37      104.54     32.25 o   0.62719
  -9   9   0      533.66      568.35     69.16 o   0.59337
  -8   9   0       81.38       84.25     22.32 o   0.56119
  -7   9   0       53.49       99.64     22.55 o   0.53092
  -6   9   0     1648.00     1534.71     58.93 o   0.50294
  -5   9   0      540.55      558.25     34.71 o   0.47762
  -4   9   0        2.47        6.08     16.18 o   0.45543
  -3   9   0      501.29      449.26     30.17 o   0.43683
  -2   9   0      132.02      158.72     20.31 o   0.42230
  -1   9   0      953.46      795.72     36.59 o   0.41228
   0   9   0      257.74      230.66     21.40 o   0.40709
   1   9   0      156.02      138.71     18.78 o   0.40692
   2   9   0     2243.16     2226.17     63.77 o   0.41177
   3   9   0      830.28      849.79     49.10 o   0.42148
   4   9   0      210.66      188.85     27.24 o   0.43571
   5   9   0     1424.22     1297.33     63.57 o   0.45405
   6   9   0       20.88       22.55     19.85 o   0.47602
   7   9   0        1.39       20.93     20.05 o   0.50113
   8   9   0      821.36      795.28     51.92 o   0.52895
  -9  -9   0       77.36       74.00     32.05 o   0.55907
  10   9   0        4.86       23.42     22.82 o   0.59114
  11   9   0      152.84      146.79     31.35 o   0.62485
  12   9   0       35.62       42.16     43.56 o   0.65996
 -10  10   0       22.80       23.62     31.30 o   0.65930
  -9  10   0      366.88      375.74     42.17 o   0.62703
  -8  10   0        8.94       22.45     28.56 o   0.59645
  -7  10   0      383.15      403.28     33.65 o   0.56786
  -6  10   0      536.24      526.33     36.51 o   0.54156
  -5  10   0       26.44       51.84     20.79 o   0.51790
  -4  10   0      138.02      123.81     22.36 o   0.49726
  -3  10   0     1643.26     1442.80     55.39 o   0.48003
  -2  10   0      659.84      705.31     37.41 o   0.46659
  -1  10   0        1.00        0.64     13.82 o   0.45727
   0  10   0      706.16      756.95     37.22 o   0.45232
   1  10   0      703.58      658.86     34.32 o   0.45190
   2  10   0     1760.69     1507.27     70.57 o   0.45601
   3  10   0        0.19        2.33     17.87 o   0.46453
   4  10   0       63.04       76.58     22.96 o   0.47722
   5  10   0      154.11      133.20     26.53 o   0.49378
   6  10   0      328.84      356.33     36.85 o   0.51381
   7  10   0      174.31      113.27     27.08 o   0.53693
   8  10   0      495.88      447.49     41.90 o   0.56277
   9  10   0      839.46      765.29     54.40 o   0.59096
  10  10   0       14.68       15.53     24.36 o   0.62119
  11  10   0      570.57      548.19     51.26 o   0.65317
  -9  11   0      232.45      290.67     42.92 o   0.66206
  -8  11   0      140.34      146.11     33.68 o   0.63299
  -7  11   0      583.50      587.94     40.51 o   0.60592
  -6  11   0      213.98      259.58     29.72 o   0.58113
  -5  11   0        5.61       17.60     19.47 o   0.55893
  -4  11   0       13.52       35.39     20.36 o   0.53963
  -3  11   0      233.01      281.75     28.41 o   0.52357
  -2  11   0      530.07      470.08     33.21 o   0.51103
  -1  11   0        5.40       14.31     16.53 o   0.50230
   0  11   0      966.29     1059.93     45.92 o   0.49755
   1  11   0      946.02     1001.34     58.91 o   0.49692
   2  11   0       16.35       30.06     22.26 o   0.50042
   3  11   0      372.43      406.43     39.02 o   0.50795
   4  11   0      888.87      945.53     57.88 o   0.51936
   5  11   0     1201.38     1070.42     62.56 o   0.53438
   6  11   0      400.14      372.99     40.60 o   0.55272
   7  11   0     2194.88     2181.52     96.90 o   0.57407
   8  11   0      166.63      189.53     32.28 o   0.59810
   9  11   0       88.88      127.76     31.15 o   0.62450
  10  11   0      387.20      565.10     51.07 o   0.65299
  -7  12   0      786.32      835.37     60.43 o   0.64490
  -6  12   0      664.32      737.37     45.83 o   0.62148
  -5  12   0       19.33       23.32     21.45 o   0.60057
  -4  12   0      666.83      671.68     41.82 o   0.58244
  -3  12   0     1451.06     1389.15     59.47 o   0.56737
  -2  12   0        6.36       10.48     20.99 o   0.55561
  -1  12   0      978.29      942.31     60.94 o   0.54736
   0  12   0      759.05      817.44     55.18 o   0.54279
   1  12   0       21.10       23.51     22.90 o   0.54198
   2  12   0      389.85      397.16     40.50 o   0.54496
   3  12   0      867.85      878.48     58.59 o   0.55167
   4  12   0     1280.32     1120.60     67.30 o   0.56197
   5  12   0       24.11       61.04     26.98 o   0.57567
   6  12   0      316.10      339.86     40.03 o   0.59253
   7  12   0     2537.42     2400.86    106.54 o   0.61229
   8  12   0      478.56      538.00     50.41 o   0.63469
   9  12   0        1.64        2.96     27.82 o   0.65944
  -6  13   0       20.56       19.88     31.58 o   0.66245
  -5  13   0       33.11       47.83     24.51 o   0.64269
  -4  13   0      249.11      227.49     30.59 o   0.62559
  -3  13   0      450.66      463.13     38.20 o   0.61139
  -2  13   0       13.34       26.04     25.82 o   0.60028
  -1  13   0      106.39      120.54     30.38 o   0.59245
   0  13   0      717.04      745.62     55.91 o   0.58802
   1  13   0       48.28       85.66     28.06 o   0.58707
   2  13   0       90.91       91.10     28.01 o   0.58962
   3  13   0      516.66      492.22     47.00 o   0.59562
   4  13   0       81.63       87.50     27.53 o   0.60497
   5  13   0      282.36      253.11     39.80 o   0.61751
   6  13   0     1047.19     1104.20     71.83 o   0.63307
   7  13   0      421.82      377.87     46.53 o   0.65142
  -3  14   0       17.77        7.00     31.41 o   0.65557
  -2  14   0      216.70      265.75     41.15 o   0.64503
  -1  14   0      136.90      109.59     33.28 o   0.63756
   0  14   0      115.72      126.31     33.08 o   0.63325
   1  14   0       13.26       25.72     25.92 o   0.63218
   2  14   0        1.41        8.31     27.15 o   0.63435
   3  14   0      180.62      127.31     32.18 o   0.63974
   4  14   0        6.75       19.32     28.56 o   0.64827
  -5 -14   0       57.07       63.25     45.18 o   0.65981
  -4 -14   1      928.66      957.50     69.18 o   0.65462
  -3 -14   1      128.08      156.15     35.25 o   0.64601
  -2 -14   1      205.18      264.23     39.84 o   0.64050
  -1 -14   1      580.55      582.14     53.63 o   0.63817
   0 -14   1       75.56       62.95     30.64 o   0.63906
   1 -14   1       98.15      110.72     33.89 o   0.64315
   2 -14   1      167.98      174.02     37.70 o   0.65039
   3 -14   1       73.03       85.40     51.74 o   0.66067
  -7 -13   1      489.59      445.46     48.72 o   0.65789
  -6 -13   1        0.51       12.57     27.03 o   0.63955
  -5 -13   1      234.54      338.08     41.93 o   0.62398
  -4 -13   1      619.94      639.58     54.54 o   0.61138
  -3 -13   1      205.49      224.68     35.14 o   0.60194
  -2 -13   1      100.43      125.04     31.07 o   0.59582
  -1 -13   1      794.54      793.49     57.84 o   0.59311
   0 -13   1      952.01      881.43     61.02 o   0.59386
   1 -13   1        0.73        0.00     25.14 o   0.59806
   2 -13   1      488.81      478.18     48.62 o   0.60564
   3 -13   1     1030.73     1034.10     53.80 o   0.61647
   4 -13   1        3.23       14.17     23.50 o   0.63038
   5 -13   1      435.95      439.15     37.98 o   0.64718
   6 -13   1      194.20      131.33     51.84 o   0.66664
  -8 -12   1     1427.82     1513.81     82.84 o   0.64112
  -7 -12   1      378.22      327.04     41.14 o   0.61878
  -6 -12   1      200.58      220.68     34.79 o   0.59905
  -5 -12   1     1973.61     1867.52     90.83 o   0.58218
  -4 -12   1     1008.00      919.08     61.10 o   0.56845
  -3 -12   1        3.36        0.00     21.78 o   0.55807
  -2 -12   1      362.77      383.62     41.04 o   0.55123
  -1 -12   1     1122.47     1079.77     65.20 o   0.54808
   0 -12   1      667.88      591.45     48.07 o   0.54867
   1 -12   1       39.54       33.70     26.27 o   0.55300
   2 -12   1     1107.18     1026.73     50.49 o   0.56096
   3 -12   1     1042.77      923.43     47.90 o   0.57242
   4 -12   1        1.87       30.60     21.13 o   0.58717
   5 -12   1       30.71       54.09     22.81 o   0.60497
   6 -12   1      480.48      500.96     39.35 o   0.62556
   7 -12   1       95.09      106.37     32.83 o   0.64866
 -10 -11   1      723.21      641.06     54.95 o   0.65922
  -9 -11   1      444.11      335.44     41.35 o   0.63084
  -8 -11   1        3.87        9.26     24.03 o   0.60453
  -7 -11   1        3.35       17.21     23.20 o   0.58057
  -6 -11   1      561.44      457.85     42.90 o   0.55927
  -5 -11   1     1468.03     1496.71     76.80 o   0.54094
  -4 -11   1        8.35       23.43     22.70 o   0.52590
  -3 -11   1      191.74      155.31     28.75 o   0.51442
  -2 -11   1     1806.60     1812.58     83.21 o   0.50676
  -1 -11   1     1220.83     1148.66     63.36 o   0.50309
   0 -11   1      117.79      121.94     27.90 o   0.50349
   1 -11   1     1424.50     1114.11     48.35 o   0.50796
   2 -11   1     1740.87     1644.97     61.08 o   0.51639
   3 -11   1       16.32        0.00     17.30 o   0.52858
   4 -11   1      150.42      146.07     25.01 o   0.54430
   5 -11   1      171.47      199.78     27.04 o   0.56323
   6 -11   1       32.09       61.09     22.91 o   0.58508
   7 -11   1       10.00       52.46     23.75 o   0.60952
   8 -11   1        2.62       23.61     28.73 o   0.63626
   9 -11   1      122.77      146.39     52.27 o   0.66503
 -11 -10   1        2.78       61.38     27.31 o   0.65920
 -10 -10   1      150.61      123.40     30.93 o   0.62735
  -9 -10   1      700.26      654.31     50.72 o   0.59725
  -8 -10   1        9.36        4.55     22.30 o   0.56917
  -7 -10   1     1708.56     1656.88     80.36 o   0.54344
  -6 -10   1     1449.79     1431.76     72.49 o   0.52038
  -5 -10   1       78.63       61.77     22.24 o   0.50039
  -4 -10   1      673.85      651.52     46.52 o   0.48384
  -3 -10   1     1977.75     1946.18     83.76 o   0.47108
  -2 -10   1     2188.12     2298.69     92.43 o   0.46244
  -1 -10   1       16.96       23.06     20.36 o   0.45815
   0 -10   1      272.01      256.97     24.20 o   0.45832
   1 -10   1     1177.89     1019.99     56.89 o   0.46296
   2 -10   1     2924.27     2785.75     82.48 o   0.47193
   3 -10   1        1.57        8.36     17.70 o   0.48500
   4 -10   1      332.05      366.75     30.59 o   0.50183
   5 -10   1     1364.93     1221.56     53.09 o   0.52208
   6 -10   1       67.95       93.50     22.05 o   0.54535
   7 -10   1       83.70      131.24     24.75 o   0.57128
   8 -10   1     1064.98     1058.09     53.14 o   0.59953
   9 -10   1      555.78      635.02     53.18 o   0.62978
  10 -10   1       88.07      136.82     36.01 o   0.66175
 -11  -9   1      155.34      162.41     32.61 o   0.63077
 -10  -9   1        7.21       37.50     24.87 o   0.59721
  -9  -9   1      114.18      135.01     27.51 o   0.56529
  -8  -9   1      184.87      171.31     27.78 o   0.53531
  -7  -9   1      169.36       96.89     24.61 o   0.50762
  -6  -9   1        9.40        0.00     19.18 o   0.48261
  -5  -9   1      615.41      545.74     41.53 o   0.46071
  -4  -9   1      193.18      168.05     26.11 o   0.44240
  -3  -9   1     2876.38     2548.89     95.61 o   0.42813
  -2  -9   1      457.94      423.58     35.69 o   0.41831
  -1  -9   1      149.78      138.61     19.46 o   0.41326
   0  -9   1     4092.00     3998.54    100.25 o   0.41316
   1  -9   1     2466.55     2590.05     95.38 o   0.41801
   2  -9   1       92.62      101.97     18.19 o   0.42764
   3  -9   1      973.86      968.08     42.82 o   0.44174
   4  -9   1      612.68      554.60     33.70 o   0.45990
   5  -9   1      586.49      523.55     34.26 o   0.48165
   6  -9   1       98.40      110.15     22.13 o   0.50655
   7  -9   1      451.59      456.90     34.13 o   0.53414
  -8   9  -1      661.19      537.92     46.35 o   0.56403
   9  -9   1      152.85      143.88     31.65 o   0.59587
  10  -9   1       12.07       37.68     27.89 o   0.62938
  11  -9   1       50.49       38.29     44.75 o   0.66429
 -12  -8   1       48.57       29.22     26.05 o   0.64100
 -11  -8   1       10.64       27.34     23.77 o   0.60440
 -10  -8   1      292.28      328.83     37.08 o   0.56906
  -9  -8   1       50.87      106.88     23.80 o   0.53524
  -8  -8   1      693.05      686.72     47.59 o   0.50323
  -7  -8   1     3161.30     2994.88    109.10 o   0.47341
  -6  -8   1      132.31      159.41     24.27 o   0.44622
  -5  -8   1      104.72      117.13     21.91 o   0.42216
  -4  -8   1      386.74      314.01     30.00 o   0.40179
  -3  -8   1      234.76      263.79     28.29 o   0.38570
  -2  -8   1      961.77      835.37     33.08 o   0.37444
  -1  -8   1     1253.51     1156.56     40.56 o   0.36847
   0  -8   1       13.26       12.63     13.68 o   0.36802
   1  -8   1       29.87       59.52     15.90 o   0.37313
   2  -8   1      106.53       61.31     16.45 o   0.38357
   3  -8   1        6.95       21.22     14.69 o   0.39892
   4  -8   1     2065.33     1887.92     61.79 o   0.41865
   5  -8   1        1.15       19.26     17.04 o   0.44216
   6  -8   1      500.04      524.66     33.63 o   0.46889
   7  -8   1      597.11      561.47     35.08 o   0.49833
   8  -8   1        1.49       23.04     18.48 o   0.53001
   9  -8   1      206.64      166.52     25.80 o   0.56357
  10  -8   1      256.17      271.13     38.91 o   0.59868
  11  -8   1        5.89        0.00     27.04 o   0.63509
  13   7  -1       37.66      116.49     43.88 o   0.65770
 -12  -7   1      470.99      322.95     38.99 o   0.61857
 -11  -7   1       48.63       45.65     23.75 o   0.58035
 -10  -7   1        2.79       40.24     22.72 o   0.54323
  -9  -7   1      669.14      687.67     47.67 o   0.50745
  -8  -7   1        4.80       21.42     18.40 o   0.47331
  -7  -7   1       60.61       77.77     20.50 o   0.44120
  -6  -7   1        1.03        4.15     16.00 o   0.41159
  -5  -7   1      148.20      136.99     22.29 o   0.38505
  -4  -7   1        2.24        2.71     15.00 o   0.36227
  -3  -7   1      348.90      419.33     21.18 o   0.34398
  -2  -7   1       36.69        6.49     11.45 o   0.33095
  -1  -7   1     5603.36     5367.64    119.08 o   0.32379
   0  -7   1      264.62      278.45     19.94 o   0.32291
   1  -7   1     1471.19     1398.01     45.48 o   0.32835
   2  -7   1     6307.64     5926.82    133.28 o   0.33980
   3  -7   1       14.10       36.20     17.72 o   0.35670
   4  -7   1       28.31        4.91     17.86 o   0.37831
   5  -7   1      964.75     1005.97     51.25 o   0.40388
   6  -7   1      575.70      462.31     36.33 o   0.43270
   7  -7   1      343.06      351.00     27.95 o   0.46417
   8  -7   1      161.79      213.27     25.23 o   0.49778
   9  -7   1      310.73      278.67     27.74 o   0.53314
  10  -7   1      566.78      550.12     47.79 o   0.56992
 -11   7  -1      520.26      440.03     68.52 o   0.60785
 -12   7  -1        3.18       28.50     47.54 o   0.64674
 -13  -6   1      347.43      291.78     38.06 o   0.63927
 -12  -6   1      666.10      598.60     48.07 o   0.59873
 -11  -6   1      345.73      336.79     37.29 o   0.55894
 -10  -6   1      146.13      110.27     25.75 o   0.52006
  -9  -6   1     1420.35     1345.58     65.65 o   0.48231
  -8  -6   1     1154.70     1211.59     59.43 o   0.44598
  -7  -6   1      141.25      140.27     22.40 o   0.41145
  -6  -6   1      161.28      219.42     25.26 o   0.37920
  -5  -6   1     3698.56     3435.12    109.20 o   0.34986
  -4  -6   1        2.79        0.00     15.29 o   0.32425
  -3  -6   1       56.61       60.52     17.11 o   0.30328
  -2  -6   1     1077.16      918.33     30.56 o   0.28798
  -1  -6   1       63.96       75.73     12.16 o   0.27930
   0  -6   1        5.06        8.48     11.29 o   0.27783
   1  -6   1       39.86       85.44     17.63 o   0.28370
   2  -6   1       89.91      192.81     21.77 o   0.29648
   3  -6   1     3558.00     3519.53    107.92 o   0.31532
   4  -6   1       84.99       55.56     18.51 o   0.33921
   5  -6   1     4198.90     4211.32    127.32 o   0.36717
   6  -6   1     1720.38     1689.18     68.74 o   0.39835
   7  -6   1      108.59      119.44     23.85 o   0.43205
   8  -6   1     1724.17     1674.29     72.28 o   0.46772
   9  -6   1     1966.31     1846.97     65.40 o   0.50494
  10  -6   1      146.72      166.02     24.67 o   0.54340
 -11   6  -1       49.38       24.52     37.65 o   0.58286
 -12   6  -1      547.85      614.07     78.52 o   0.62311
 -13   6  -1      214.23      223.19     61.42 o   0.66403
 -13  -5   1     1597.37     1672.36     82.93 o   0.62358
 -12  -5   1      185.89      219.14     32.26 o   0.58174
 -11  -5   1       52.89       54.85     23.41 o   0.54047
 -10  -5   1     3159.38     3138.04    113.45 o   0.49992
  -9  -5   1      165.50      124.72     23.72 o   0.46025
  -8  -5   1        3.02       15.44     16.57 o   0.42174
  -7  -5   1      822.87      866.63     45.65 o   0.38472
  -6  -5   1     2642.01     2671.17     90.49 o   0.34967
  -5  -5   1      830.29      763.75     39.91 o   0.31724
  -4  -5   1      705.03      707.84     37.09 o   0.28831
  -3  -5   1     1728.90     1603.76     58.90 o   0.26405
  -2  -5   1      943.57      800.41     26.10 o   0.24584
  -1  -5   1      532.28      505.66     20.76 o   0.23508
   0  -5   1       61.48       82.41     15.90 o   0.23282
   1  -5   1     9133.69     8509.82    216.95 o   0.23928
   2  -5   1     2027.06     1968.27     66.64 o   0.25382
   3  -5   1      835.50      904.68     41.03 o   0.27515
   4  -5   1     3046.96     3106.63     96.42 o   0.30183
   5  -5   1      653.37      534.74     34.45 o   0.33258
   6  -5   1        5.99       11.69     17.38 o   0.36638
   7  -5   1        3.71       13.58     19.65 o   0.40245
   8  -5   1     1514.63     1482.73     65.61 o   0.44025
   9  -5   1      615.80      559.09     41.07 o   0.47936
 -10   5  -1      123.78       98.82     26.62 o   0.51948
 -11   5  -1      429.86      576.63     68.41 o   0.56040
 -12   5  -1     1752.82     1606.31    117.99 o   0.60196
 -13   5  -1      117.82      143.49     52.27 o   0.64403
 -13  -4   1      974.25      959.19     61.68 o   0.61084
 -12  -4   1      397.31      400.69     38.60 o   0.56785
 -11  -4   1      524.01      561.74     43.21 o   0.52526
 -10  -4   1     4763.42     4760.62    150.62 o   0.48318
  -9  -4   1     2966.30     3159.40    108.79 o   0.44174
  -8  -4   1     1276.45     1202.55     56.76 o   0.40115
  -7  -4   1     5213.25     5194.86    150.19 o   0.36169
  -6  -4   1     2160.58     2190.89     76.36 o   0.32378
  -5  -4   1      728.26      744.18     37.85 o   0.28803
  -4  -4   1       16.05        5.81     13.26 o   0.25535
  -3  -4   1    20638.79    21400.50    508.89 o   0.22707
  -2  -4   1     5834.42     5938.05    154.21 o   0.20501
  -1  -4   1      149.13       91.50      9.94 o   0.19134
   0  -4   1       77.00       19.38     10.75 o   0.18790
  -1   4  -1     2943.33     2262.11    102.83 o   0.19524
   2  -4   1     5366.56     5179.48    136.80 o   0.21223
   3  -4   1      172.56       92.55     15.89 o   0.23681
   4  -4   1     1158.38     1180.37     47.05 o   0.26689
   5  -4   1     1435.10     1356.28     53.58 o   0.30082
   6  -4   1       99.02      175.07     23.49 o   0.33745
   7  -4   1     2557.47     2588.83     88.68 o   0.37599
   8  -4   1     1744.13     1658.36     68.52 o   0.41590
  -9   4  -1      336.96      251.26     42.16 o   0.45683
 -10   4  -1     1777.96     1741.09    108.85 o   0.49852
 -11   4  -1     1840.46     1811.34     82.37 o   0.54081
 -12   4  -1        4.85       49.48     38.83 o   0.58355
 -13   4  -1      149.10      179.20     53.67 o   0.62666
 -14  -3   1      681.34      677.63     75.40 o   0.64538
 -13  -3   1      122.37      153.70     41.30 o   0.60124
 -12  -3   1       38.41       70.70     24.94 o   0.55730
 -11  -3   1     3036.53     2718.66    102.56 o   0.51360
 -10  -3   1        1.48        0.00     15.83 o   0.47021
  -9  -3   1       37.04       36.03     18.78 o   0.42723
  -8  -3   1     1250.71     1147.60     39.39 o   0.38480
  -7  -3   1     4207.49     4181.46     95.68 o   0.34311
  -6  -3   1      490.93      558.38     22.86 o   0.30248
  -5  -3   1     1353.87     1693.27     43.23 o   0.26340
  -4  -3   1    21319.30    22224.64    525.21 o   0.22667
  -3  -3   1     4753.85     5058.16    133.11 o   0.19362
  -2  -3   1       78.00       50.32     11.71 o   0.16647
  -1  -3   1     7522.99     7393.79    182.14 o   0.14850
   0  -3   1    13576.63    13242.29    315.01 o   0.14319
  -1   3  -1      778.89      330.43     27.97 o   0.15189
   2  -3   1      120.02      127.57     19.68 o   0.17248
   3  -3   1     3285.52     3227.38     90.26 o   0.20135
   4  -3   1     7091.53     8187.54    207.23 o   0.23548
   5  -3   1     1731.75     1818.97     62.47 o   0.27289
   6  -3   1     1957.30     1730.44     63.09 o   0.31242
   7  -3   1     1755.93     1873.57     69.44 o   0.35335
  -8   3  -1       61.33       48.08     27.21 o   0.39524
  -9   3  -1        7.83        4.09     21.40 o   0.43783
 -10   3  -1     1840.24     1840.04    109.07 o   0.48092
 -11   3  -1     2869.02     2719.21    103.21 o   0.52439
 -12   3  -1        8.64       60.88     37.11 o   0.56816
 -13   3  -1      728.89      731.20     75.83 o   0.61215
 -14   3  -1     1477.00     1440.46    112.08 o   0.65633
 -14  -2   1      534.40      491.77     63.89 o   0.63971
 -13  -2   1       87.41      118.42     37.65 o   0.59494
 -12  -2   1     1175.76     1332.71     68.45 o   0.55027
 -11  -2   1     3794.52     3610.05    123.90 o   0.50572
 -10  -2   1      744.00      859.64     48.01 o   0.46133
  -9  -2   1     2088.29     1969.66     58.54 o   0.41715
  -8  -2   1    11432.44    10920.48    223.57 o   0.37324
  -7  -2   1    10096.79    10525.48    213.20 o   0.32973
  -6  -2   1     1065.73     1037.50     33.42 o   0.28679
  -5  -2   1     7617.46     8278.52    166.30 o   0.24472
  -4  -2   1    14997.98    15307.14    291.97 o   0.20406
  -3  -2   1     1847.70     1939.96     43.82 o   0.16586
  -2  -2   1      533.31      778.94     29.40 o   0.13225
  -1  -2   1      304.75      271.03     10.15 o   0.10763
   0  -2   1        2.48       19.92      8.47 o   0.09896
   1  -2   1     5007.60     4036.53    101.60 o   0.11007
   2  -2   1     2246.72     2413.19     66.79 o   0.13620
   3  -2   1     8256.17     8165.70    201.10 o   0.17059
   4  -2   1     8002.63     8755.71    216.59 o   0.20920
   5  -2   1      598.47      847.23     37.73 o   0.25008
   6  -2   1      603.68      753.56     37.42 o   0.29229
  -7   2  -1      472.86      525.87     49.59 o   0.33531
  -8   2  -1       21.49        5.27     26.24 o   0.37888
  -9   2  -1      629.91      319.99     47.43 o   0.42283
 -10   2  -1     1927.02     1553.72    101.54 o   0.46704
 -11   2  -1       64.58       63.61     24.03 o   0.51146
 -12   2  -1      163.61      159.73     41.95 o   0.55602
 -13   2  -1      696.00      718.83     74.97 o   0.60071
 -14   2  -1      318.82      272.77     63.03 o   0.64548
 -14  -1   1      435.48      473.05     64.00 o   0.63720
 -13  -1   1       55.56       79.49     34.20 o   0.59204
 -11  -1   1       50.42        5.03     17.11 o   0.50182
 -10  -1   1      910.93      853.03     37.99 o   0.45678
  -9  -1   1      472.62      540.62     29.20 o   0.41181
  -8  -1   1      768.46      704.88     30.86 o   0.36694
  -7  -1   1     5480.00     5431.56    119.79 o   0.32220
  -6  -1   1     1844.07     2046.43     68.60 o   0.27766
  -5  -1   1    11164.16     9426.97    234.61 o   0.23343
  -4  -1   1     4375.51     4750.85    124.61 o   0.18973
  -3  -1   1       26.05       43.04     10.81 o   0.14704
  -2  -1   1      195.33      218.69      9.48 o   0.10658
   1   1  -1    27406.58    23345.22    796.60 o   0.07218
   0  -1   1      834.76      415.34     11.45 o   0.05634
   1  -1   1      445.63      302.45     10.85 o   0.07247
   2  -1   1    26652.05    27292.43    629.06 o   0.10697
   3  -1   1     1133.21      999.56     47.00 o   0.14747
   4  -1   1    10015.88    10315.45    250.44 o   0.19018
   5  -1   1      637.87      803.48     51.52 o   0.23388
   6  -1   1     2899.01     2738.93    124.34 o   0.27811
   7  -1   1     4506.76     4060.32    174.89 o   0.32266
   8  -1   1      254.47      343.98     43.56 o   0.36740
   9  -1   1      520.33      505.75     53.14 o   0.41227
 -12   1  -1      260.37      212.16     34.21 o   0.54737
 -13   1  -1     1751.15     1806.42     82.57 o   0.59250
 -14   0   1      217.29      338.39     55.50 o   0.63789
 -13   0   1       13.18       55.18     33.24 o   0.59258
 -12   0   1     1222.35     1167.57     87.23 o   0.54727
 -11   0   1     1761.31     1864.59     62.47 o   0.50197
 -10   0   1      470.09      456.17     48.40 o   0.45668
  -9   0   1     4685.45     4256.40    173.17 o   0.41141
   7   0  -1      395.98        0.00     16.24 o   0.32092
   6   0  -1      361.71       14.52     13.34 o   0.27574
   5   0  -1     6628.84        0.00     10.33 o   0.23061
   4   0  -1      390.81       15.70     10.43 o   0.18560
   2   0  -1     1201.74      650.21     30.76 o   0.09654
   1   0  -1    20473.48    18870.16    654.94 o   0.05409
   0   0   1     4267.99        0.00      0.78 o   0.02542
   1   0   1      848.89     1111.87     23.88 o   0.04980
   2   0   1    16931.88    20492.79    476.90 o   0.09180
   3   0   1     1068.14      963.10     49.48 o   0.13597
   4   0   1      114.93       80.67     18.72 o   0.18073
   5   0   1     3169.59     2404.74    108.96 o   0.22573
   6   0   1     4555.71     4587.79    188.12 o   0.27084
   7   0   1     2361.39     2700.64    128.21 o   0.31602
   8   0   1     1526.81     1494.56     90.03 o   0.36125
   9   0   1     2710.52     2216.51    121.33 o   0.40650
  10   0   1      945.13      975.90     77.44 o   0.45178
  11   0   1       34.72       54.36     21.19 o   0.49706
  12   0   1      233.56      260.46     26.03 o   0.54236
 -13   0  -1      362.90      509.09     60.99 o   0.58767
 -14   1   1        0.90       32.81     39.26 o   0.64179
 -13   1   1      499.31      513.28     61.85 o   0.59656
 -12   1   1      442.88      446.16     55.72 o   0.55136
 -11   1   1      338.83      370.44     46.36 o   0.50619
 -10   1   1      135.14      147.00     24.02 o   0.46105
  -9   1   1      382.18      341.51     31.00 o   0.41595
  -8   1   1     2990.26     2559.15     85.73 o   0.37092
   7  -1  -1      944.24      999.35     63.89 o   0.32598
   6  -1  -1       29.27       39.26     19.90 o   0.28117
   5  -1  -1     1444.80      819.40     48.94 o   0.23657
   4  -1  -1      288.18      495.75     33.13 o   0.19232
   3  -1  -1     4523.02     4749.35    173.50 o   0.14874
  -2   1   1    34268.08    39558.91    914.79 o   0.10664
  -1   1   1       20.62      185.51      7.73 o   0.06881
   0   1   1     3878.30     5499.89    104.92 o   0.04702
   1   1   1    25612.58    26660.41    497.32 o   0.06165
   2   1   1     1423.23     2317.64     48.35 o   0.09749
   3   1   1      607.61      667.63     20.14 o   0.13900
   4   1   1     6279.88     6623.55    166.04 o   0.18235
   5   1   1     6907.33     7558.63    284.71 o   0.22649
   6   1   1     3803.05     3548.00    153.70 o   0.27103
   7   1   1       68.58      107.54     18.90 o   0.31580
   8   1   1     1923.90     2074.34     75.26 o   0.36071
   9   1   1    10708.81     9645.01    256.53 o   0.40572
  10   1   1      335.15      363.67     32.00 o   0.45081
  11   1   1      293.77      346.31     26.53 o   0.49594
  12   1   1     2481.93     2512.00     99.19 o   0.54110
  13   1   1      636.50      788.81     54.66 o   0.58630
 -14   2   1       16.27        0.00     37.43 o   0.64882
 -13   2   1     1576.04     1385.28    101.00 o   0.60392
 -12   2   1     1185.83     1163.92     88.31 o   0.55909
 -11   2   1        2.43       33.02     32.16 o   0.51436
 -10   2   1     4195.85     3938.93    127.28 o   0.46975
  -9   2   1      384.87      464.97     35.96 o   0.42529
  -8   2   1     1587.70     1033.23     70.67 o   0.38104
  -7   2   1       61.67      129.93     28.61 o   0.33709
  -6   2   1      353.60      363.99     36.68 o   0.29356
  -5   2   1     5904.33     6714.22    172.94 o   0.25068
  -4   2   1       90.86      150.10     15.65 o   0.20885
  -3   2   1     1631.39     1727.13     52.55 o   0.16885
  -2   2   1     5428.48     5170.03    104.01 o   0.13235
  -1   2   1      732.35      417.29     14.63 o   0.10312
   0   2   1      176.13      380.52     12.44 o   0.08869
   1   2   1     9185.69    10029.98    190.14 o   0.09598
   2   2   1     1496.92     1423.85     32.72 o   0.12113
   3   2   1    20766.28    22050.83    413.93 o   0.15571
   4   2   1     9048.06     8443.76    166.49 o   0.19476
   5   2   1     9572.43    10246.21    253.17 o   0.23608
   6   2   1      186.32      207.69     20.97 o   0.27865
   7   2   1     5328.84     5086.51    142.77 o   0.32199
   8   2   1     3497.06     3536.93    110.49 o   0.36581
   9   2   1      689.88      564.19     37.41 o   0.40997
  10   2   1      829.29      767.62     45.36 o   0.45436
  11   2   1      738.19      731.85     46.74 o   0.49892
  12   2   1     2620.27     2620.74    102.13 o   0.54362
  13   2   1      533.32      645.22     48.87 o   0.58841
 -14   3   1      524.90      436.48     68.84 o   0.65888
 -13   3   1       33.03       32.48     41.30 o   0.61452
 -12   3   1       11.98       11.08     38.40 o   0.57032
 -11   3   1       49.38      144.88     39.37 o   0.52631
 -10   3   1      488.58      500.34     37.98 o   0.48254
  -9   3   1     1428.35     1382.22     61.40 o   0.43911
  -8   3   1      635.43      587.79     36.82 o   0.39610
  -7   3   1      566.83      514.30     33.15 o   0.35367
  -6   3   1      796.40      727.49     37.10 o   0.31208
  -5   3   1      855.68      895.87     39.61 o   0.27168
  -4   3   1      182.83      223.57     19.53 o   0.23312
  -3   3   1     5640.36     6209.16    157.22 o   0.19746
  -2   3   1     1364.61     1448.71     37.72 o   0.16659
  -1   3   1     3413.97     3409.09     72.55 o   0.14362
   0   3   1     1857.85     2345.40     65.21 o   0.13272
   1   3   1     2284.65     2711.27     57.99 o   0.13681
   2   3   1     2045.33     2429.14     53.13 o   0.15470
   3   3   1    20362.12    20524.88    386.47 o   0.18238
   4   3   1    11529.40    12565.52    242.51 o   0.21611
   5   3   1      752.65      768.55     36.24 o   0.25350
   6   3   1      845.22      893.34     41.25 o   0.29314
   7   3   1     3976.63     3855.72    115.91 o   0.33424
   8   3   1     5247.44     5320.57    153.21 o   0.37632
   9   3   1        2.84        3.73     15.33 o   0.41908
  10   3   1     1674.52     1623.66     70.08 o   0.46233
  11   3   1     3979.77     3977.59    131.84 o   0.50595
  12   3   1      359.52      374.36     38.04 o   0.54986
  13   3   1        3.51       17.94     25.04 o   0.59398
 -13   4   1       22.88        0.00     39.15 o   0.62821
 -12   4   1       30.25       56.04     41.63 o   0.58483
 -11   4   1     2502.01     2311.70    132.95 o   0.54178
 -10   4   1      854.97      895.77     77.12 o   0.49913
  -9   4   1       78.61       76.13     22.80 o   0.45700
  -8   4   1      883.92      844.50     46.40 o   0.41555
  -7   4   1     1613.39     1510.75     50.39 o   0.37501
  -6   4   1     1601.67     1621.05     50.60 o   0.33570
  -5   4   1       17.69       63.37     14.01 o   0.29811
  -4   4   1     1388.37     1206.97     38.54 o   0.26298
  -3   4   1     2039.73     2011.19     52.28 o   0.23144
  -2   4   1     8768.01     7713.88    156.05 o   0.20513
  -1   4   1     1943.14     2386.53     56.37 o   0.18631
   0   4   1     9679.48     9355.21    228.85 o   0.17735
   1   4   1      438.57      528.34     19.07 o   0.17976
   2   4   1      718.44      863.77     25.42 o   0.19309
   3   4   1       59.42      138.10     10.53 o   0.21534
   4   4   1     1086.94     1169.99     45.69 o   0.24407
   5   4   1      679.78      737.92     36.67 o   0.27727
   6   4   1     1580.91     1591.78     60.43 o   0.31354
   7   4   1      130.48      169.51     22.13 o   0.35192
   8   4   1     2326.21     2163.00     80.24 o   0.39179
   9   4   1      687.23      815.36     46.35 o   0.43275
  10   4   1      716.81      853.76     49.33 o   0.47450
  11   4   1      858.30      855.75     52.04 o   0.51686
  12   4   1        3.17       36.03     22.38 o   0.55969
  13   4   1       99.00      126.38     48.19 o   0.60289
  14   4   1      696.63      685.06     84.76 o   0.64638
 -13   5   1       30.74       33.02     48.29 o   0.64479
 -12   5   1       81.12      125.09     47.33 o   0.60240
 -11   5   1      109.07      134.24     46.36 o   0.56048
 -10   5   1       56.26      115.84     42.38 o   0.51914
  -9   5   1       23.30       36.59     20.17 o   0.47852
  -8   5   1     1572.42     1391.23     51.37 o   0.43883
  -7   5   1     1133.88     1198.79     45.36 o   0.40034
  -6   5   1       10.66       17.65     13.82 o   0.36344
  -5   5   1     1233.18     1176.44     41.42 o   0.32867
  -4   5   1     5480.19     5001.74    112.76 o   0.29676
  -3   5   1        3.29        2.90     10.66 o   0.26875
  -2   5   1     2456.21     2393.04     60.61 o   0.24597
  -1   5   1     1936.60     1763.41     47.26 o   0.22997
   0   5   1       16.09       16.08      7.54 o   0.22223
   1   5   1      249.74      317.08     17.13 o   0.22361
   2   5   1      127.06      104.52     12.00 o   0.23394
   3   5   1      573.26      466.97     18.69 o   0.25213
   4   5   1      329.17      324.15     25.60 o   0.27663
   5   5   1     5121.09     5449.44    150.67 o   0.30593
   6   5   1     1059.08     1009.01     47.24 o   0.33878
   7   5   1      434.99      514.70     35.13 o   0.37426
   8   5   1       16.62       20.39     16.91 o   0.41168
   9   5   1     1072.94      998.21     52.74 o   0.45056
  10   5   1     3534.54     3451.38    118.89 o   0.49055
  11   5   1        1.19       15.69     21.16 o   0.53141
  12   5   1      424.52      398.30     39.68 o   0.57294
  13   5   1      784.15      658.16     76.05 o   0.61501
  14   5   1      292.02      306.87     59.80 o   0.65752
 -13   6   1      170.94      146.39     54.21 o   0.66404
 -12   6   1     1621.93     1674.19    123.48 o   0.62277
 -11   6   1       35.68       76.80     40.55 o   0.58211
 -10   6   1      727.25      619.55     70.67 o   0.54219
  -9   6   1     1771.66     1788.08     63.51 o   0.50319
  -8   6   1     1417.44     1375.49     52.54 o   0.46534
  -7   6   1       48.09      118.73     19.53 o   0.42896
  -6   6   1     1021.09     1110.45     43.64 o   0.39443
  -5   6   1     1073.38      900.96     37.08 o   0.36231
  -4   6   1      569.19      652.34     30.84 o   0.33327
  -3   6   1      519.41      462.58     24.88 o   0.30819
  -2   6   1      360.60      418.18     22.75 o   0.28812
  -1   6   1    16213.72    16724.19    326.33 o   0.27414
   0   6   1     5755.86     5757.22    154.38 o   0.26723
   1   6   1     2821.87     2808.02     67.75 o   0.26792
   2   6   1    11629.29    11177.06    221.84 o   0.27616
   3   6   1      370.06      335.40     17.64 o   0.29131
   4   6   1     2501.09     2256.35     77.47 o   0.31236
   5   6   1      660.40      529.62     34.01 o   0.33822
   6   6   1      270.58      244.72     26.34 o   0.36788
   7   6   1       63.26      110.80     20.71 o   0.40048
   8   6   1      751.08      793.31     46.15 o   0.43538
   9   6   1       48.40       77.73     22.08 o   0.47205
  10   6   1      293.63      337.88     34.94 o   0.51012
  11   6   1      282.89      352.90     36.06 o   0.54930
  12   6   1       50.09        6.92     21.83 o   0.58937
  13   6   1      652.78      567.06     73.57 o   0.63015
 -12   7   1       78.49      121.11     54.64 o   0.64567
 -11   7   1      127.71      180.49     55.07 o   0.60634
 -10   7   1      168.69      182.03     34.17 o   0.56791
  -9   7   1      724.02      718.87     51.38 o   0.53058
  -8   7   1       79.37      116.73     21.06 o   0.49458
  -7   7   1      334.46      338.33     26.95 o   0.46025
  -6   7   1      825.75      832.79     39.31 o   0.42797
  -5   7   1     1552.12     1509.39     53.05 o   0.39825
  -4   7   1        4.77       21.81     14.99 o   0.37170
  -3   7   1     6741.58     6578.18    145.73 o   0.34904
  -2   7   1     4115.10     4161.77     99.48 o   0.33108
  -1   7   1       43.55       77.33     14.55 o   0.31861
   0   7   1      884.85      809.95     41.30 o   0.31229
   1   7   1      424.96      418.85     22.67 o   0.31249
   2   7   1     3723.94     3371.39     80.33 o   0.31920
   3   7   1      326.60      324.94     19.20 o   0.33203
   4   7   1       31.37        6.69     15.21 o   0.35030
   5   7   1      360.93      330.94     30.01 o   0.37322
   6   7   1      775.09      688.65     41.60 o   0.39998
   7   7   1      212.74      198.15     25.90 o   0.42988
   8   7   1     1491.96     1388.07     65.05 o   0.46229
   9   7   1     1122.55      952.11     54.41 o   0.49674
  10   7   1      165.85      104.32     24.41 o   0.53282
  11   7   1      648.13      774.73     52.48 o   0.57023
  12   7   1      389.48      367.86     62.06 o   0.60872
  13   7   1        0.80       16.89     38.83 o   0.64810
 -11   8   1       19.88        0.00     43.45 o   0.63288
 -10   8   1      263.84      332.32     41.53 o   0.59596
  -9   8   1        1.59        0.00     38.51 o   0.56028
  -8   8   1        1.47       23.57     19.30 o   0.52609
  -7   8   1      688.67      618.71     36.95 o   0.49370
  -6   8   1     1168.61     1135.09     47.99 o   0.46350
  -5   8   1      767.93      784.83     38.63 o   0.43592
  -4   8   1      950.36      814.70     38.00 o   0.41151
  -3   8   1      347.03      295.02     23.67 o   0.39086
  -2   8   1     3230.53     2903.53     78.25 o   0.37458
  -1   8   1       19.09       32.42     13.96 o   0.36327
   0   8   1      704.18      543.76     27.67 o   0.35740
   1   8   1     7199.05     6879.71    149.30 o   0.35723
   2   8   1       91.48      117.22     16.69 o   0.36278
   3   8   1        3.45       47.56     13.95 o   0.37379
   4   8   1     4979.57     4464.61    137.33 o   0.38980
   5   8   1      132.96      122.45     22.48 o   0.41022
   6   8   1       87.81      101.29     22.19 o   0.43443
   7   8   1     1168.88     1113.36     57.60 o   0.46184
   8   8   1       44.29       34.52     20.50 o   0.49191
   9   8   1       45.72       61.18     22.26 o   0.52418
  10   8   1      349.85      326.98     36.59 o   0.55827
  11   8   1       53.53       94.32     26.43 o   0.59387
  12   8   1      299.12      247.93     57.98 o   0.63073
 -11   9   1        9.66       18.55     33.12 o   0.66145
 -10   9   1      302.51      293.80     39.61 o   0.62603
  -9   9   1        4.36       61.27     28.90 o   0.59195
  -8   9   1      137.21      140.07     30.28 o   0.55949
  -7   9   1     1023.85     1070.25     49.98 o   0.52892
  -6   9   1      375.04      380.09     30.18 o   0.50059
  -5   9   1       23.43       22.55     17.70 o   0.47492
  -4   9   1     1811.95     1642.77     58.07 o   0.45235
  -3   9   1      186.99      215.39     23.07 o   0.43336
  -2   9   1       57.12       66.61     17.21 o   0.41845
  -1   9   1     4574.47     4182.27    104.28 o   0.40805
   0   9   1     1567.90     1570.27     52.35 o   0.40253
   1   9   1      140.21      143.96     18.16 o   0.40208
   2   9   1      821.65      683.12     32.82 o   0.40672
   3   9   1     1782.93     1577.03     69.28 o   0.41628
   4   9   1     4152.17     3906.38    128.09 o   0.43043
   5   9   1        1.31        3.37     18.28 o   0.44873
   6   9   1      165.18      202.81     28.66 o   0.47071
   7   9   1     2256.31     2101.59     88.14 o   0.49587
   8   9   1     1862.82     1759.01     80.52 o   0.52375
   9   9   1       14.78       41.09     21.60 o   0.55395
  10   9   1      786.15      745.33     52.47 o   0.58611
  11   9   1      325.39      304.99     39.33 o   0.61992
  12   9   1       25.23       24.20     41.95 o   0.65513
 -10  10   1      190.97      210.99     39.42 o   0.65783
  -9  10   1        3.77       53.38     29.81 o   0.62530
  -8  10   1      371.08      333.05     39.06 o   0.59445
  -7  10   1      367.17      333.43     31.25 o   0.56555
  -6  10   1       66.68       71.70     21.88 o   0.53893
  -5  10   1      202.20      146.99     23.71 o   0.51494
  -4  10   1      133.56      184.65     23.91 o   0.49395
  -3  10   1      103.60      112.57     21.01 o   0.47637
  -2  10   1      668.86      663.61     35.84 o   0.46258
  -1  10   1     2428.22     2153.36     67.52 o   0.45293
   0  10   1     1814.39     1834.78     60.23 o   0.44769
   1  10   1        3.70       15.06     15.29 o   0.44701
   2  10   1      785.26      774.69     48.60 o   0.45092
   3  10   1     2538.90     2427.45     94.57 o   0.45929
  -4 -10  -1      141.64      138.86     33.67 o   0.47189
   5  10   1      564.50      532.34     42.25 o   0.48839
   6  10   1     1353.11     1284.40     66.75 o   0.50842
   7  10   1      402.72      426.49     40.35 o   0.53157
   8  10   1       66.18       84.41     25.29 o   0.55746
   9  10   1        1.38       20.14     22.77 o   0.58571
  10  10   1      228.90      254.57     35.21 o   0.61602
  11  10   1      716.33      787.02     91.53 o   0.64808
  -9  11   1       13.52       17.33     32.00 o   0.66006
  -8  11   1      862.26      830.64     59.27 o   0.63072
  -7  11   1      500.94      542.44     48.27 o   0.60336
  -6  11   1        4.96       27.35     22.13 o   0.57827
  -5  11   1      519.65      483.47     35.30 o   0.55576
  -4  11   1       20.50        7.03     18.86 o   0.53614
  -3  11   1       33.22       29.95     18.89 o   0.51975
  -2  11   1      693.18      595.87     36.51 o   0.50690
  -1  11   1      912.37      762.31     50.35 o   0.49787
   0  11   1     1582.34     1478.29     55.22 o   0.49286
   1  11   1      159.85      208.09     30.61 o   0.49199
   2  11   1     1489.30     1422.21     70.60 o   0.49530
   3  11   1      564.32      586.49     45.59 o   0.50269
   4  11   1        1.77       14.42     20.27 o   0.51399
   5  11   1      332.54      413.97     40.01 o   0.52895
   6  11   1     3643.69     3298.46    124.24 o   0.54728
   7  11   1     1056.23     1046.24     63.36 o   0.56863
   8  11   1       93.22      105.97     27.54 o   0.59270
   9  11   1     1350.93     1395.80     77.22 o   0.61915
  10  11   1      962.50      971.20     66.25 o   0.64770
  -7  12   1      410.86      357.56     43.40 o   0.64213
  -6  12   1       30.14       51.67     29.34 o   0.61841
  -5  12   1       67.90       70.29     23.40 o   0.59721
  -4  12   1     1319.83     1314.68     58.23 o   0.57879
  -3  12   1      382.38      365.93     33.19 o   0.56342
  -2  12   1     1022.14     1075.51     50.71 o   0.55137
  -1  12   1      842.94      866.09     56.94 o   0.54285
   0  12   1        2.31       15.61     20.87 o   0.53804
   1  12   1      595.41      542.84     45.67 o   0.53702
   2  12   1      692.87      690.10     50.07 o   0.53982
   3  12   1       26.82       38.71     23.35 o   0.54639
   4  12   1      190.14      165.00     30.96 o   0.55659
   5  12   1      956.86      907.80     60.08 o   0.57022
   6  12   1      549.02      540.85     47.59 o   0.58704
   7  12   1       12.56       13.75     25.27 o   0.60680
   8  12   1      271.31      302.81     40.85 o   0.62921
   9  12   1      334.17      301.77     40.80 o   0.65401
  -6  13   1      675.56      694.72     57.46 o   0.65922
  -5  13   1      447.93      464.63     39.30 o   0.63918
  -4  13   1        6.19       37.75     24.97 o   0.62180
  -3  13   1      611.41      668.16     43.08 o   0.60733
  -2  13   1       22.87       46.23     25.99 o   0.59596
  -1  13   1       76.50      122.39     29.23 o   0.58788
   0  13   1       60.18       53.64     26.82 o   0.58322
   1  13   1      217.40      185.25     31.54 o   0.58207
   2  13   1      583.84      653.66     52.06 o   0.58445
   3  13   1       16.81       19.97     23.54 o   0.59032
   4  13   1       50.64       81.84     27.72 o   0.59956
   5  13   1     1233.54     1295.13     76.16 o   0.61204
   6  13   1      278.35      313.87     40.79 o   0.62755
   7  13   1        2.52       65.34     30.69 o   0.64589
  -3  14   1      586.15      608.38     55.88 o   0.65141
  -2  14   1     1332.94     1376.52     80.17 o   0.64064
  -1  14   1      668.72      605.45     53.60 o   0.63293
   0  14   1      131.18      108.04     31.01 o   0.62842
   1  14   1      194.22      200.75     35.63 o   0.62716
   2  14   1      555.93      481.90     49.24 o   0.62917
   3  14   1        0.49        7.09     27.03 o   0.63443
   4  14   1      268.62      299.29     42.33 o   0.64285
   5  14   1       82.05       69.17     31.24 o   0.65432
  -4 -14   2      408.33      263.31     56.58 o   0.66189
  -3 -14   2        0.52        0.00     27.30 o   0.65321
  -2 -14   2      677.10      733.33     61.43 o   0.64758
  -1 -14   2      438.17      460.66     50.05 o   0.64511
   0 -14   2        1.36       40.45     31.33 o   0.64581
   1 -14   2      674.21      667.82     58.61 o   0.64970
   2 -14   2       81.91      127.72     37.40 o   0.65669
  -7 -13   2       97.35       39.91     43.56 o   0.66526
  -6 -13   2     1470.68     1528.13     86.40 o   0.64696
  -5 -13   2      278.88      275.73     39.12 o   0.63140
  -4 -13   2       16.95       13.29     25.58 o   0.61877
  -3 -13   2      500.34      498.86     48.83 o   0.60927
  -2 -13   2      298.07      235.99     37.34 o   0.60303
  -1 -13   2       95.98       86.34     27.25 o   0.60017
   0 -13   2        7.79       20.40     25.01 o   0.60073
   1 -13   2       68.00       88.48     30.22 o   0.60469
   2 -13   2      704.48      744.63     58.94 o   0.61201
   3 -13   2       89.94      118.82     31.66 o   0.62255
   4 -13   2      180.18      152.46     28.20 o   0.63615
   5 -13   2      680.52      676.31     45.46 o   0.65263
  -8 -12   2       64.59      112.41     32.40 o   0.64849
  -7 -12   2      417.53      431.60     45.13 o   0.62623
  -6 -12   2     1123.27     1048.49     66.81 o   0.60656
  -5 -12   2      118.66      100.88     28.33 o   0.58972
  -4 -12   2      662.23      566.65     48.80 o   0.57597
  -3 -12   2     1821.93     1786.90     88.15 o   0.56553
  -2 -12   2      322.58      334.30     38.56 o   0.55859
  -1 -12   2        2.65        3.50     20.76 o   0.55528
   0 -12   2      944.92      961.25     62.48 o   0.55566
   1 -12   2      919.77      810.24     57.00 o   0.55973
   2 -12   2      514.94      450.60     34.53 o   0.56741
   3 -12   2      381.64      365.57     32.68 o   0.57855
   4 -12   2       83.63       96.48     24.56 o   0.59296
   5 -12   2       30.67       62.59     22.64 o   0.61040
   6 -12   2       24.81       80.22     25.12 o   0.63064
   7 -12   2        6.53       15.13     23.80 o   0.65339
  -9 -11   2       63.02       82.44     28.55 o   0.63812
  -8 -11   2      714.45      742.22     55.90 o   0.61194
  -7 -11   2      873.92      855.17     59.06 o   0.58810
  -6 -11   2       41.05       71.34     25.88 o   0.56688
  -5 -11   2      275.46      274.51     36.46 o   0.54861
  -4 -11   2     1191.15     1153.67     65.98 o   0.53357
  -3 -11   2      378.78      308.19     36.15 o   0.52205
  -2 -11   2      111.21       95.33     26.17 o   0.51429
  -1 -11   2      205.01      262.80     34.10 o   0.51045
   0 -11   2      984.09     1003.35     60.21 o   0.51063
   1 -11   2      352.07      424.19     31.52 o   0.51482
   2 -11   2       56.51       62.13     20.27 o   0.52292
   3 -11   2      514.47      541.86     36.12 o   0.53476
   4 -11   2      653.02      612.34     39.60 o   0.55009
   5 -11   2       46.54       55.35     21.33 o   0.56864
   6 -11   2      113.92       84.56     24.06 o   0.59010
   7 -11   2      354.40      392.10     34.64 o   0.61416
   8 -11   2       25.41       37.89     23.83 o   0.64054
 -10 -10   2        8.47       14.51     24.67 o   0.63447
  -9 -10   2       30.85       22.27     24.64 o   0.60454
  -8 -10   2        3.04       33.21     22.85 o   0.57662
  -7 -10   2      174.05      154.78     29.23 o   0.55103
  -6 -10   2       59.16       25.76     21.78 o   0.52810
  -5 -10   2      203.98      200.89     29.97 o   0.50819
  -4 -10   2     1172.81     1136.29     62.86 o   0.49168
  -3 -10   2      144.39      142.30     26.97 o   0.47890
  -2 -10   2      322.80      335.65     35.41 o   0.47016
  -1 -10   2     1195.52     1149.99     61.94 o   0.46570
   0 -10   2      258.37      273.16     25.05 o   0.46563
   1 -10   2        3.61       27.37     15.82 o   0.46996
   2 -10   2     1419.51     1325.37     52.57 o   0.47857
   3 -10   2     1545.26     1390.25     55.44 o   0.49123
   4 -10   2      700.63      615.23     37.77 o   0.50764
   5 -10   2      113.25       94.16     21.90 o   0.52745
   6 -10   2      219.63      248.05     27.78 o   0.55030
   7 -10   2      660.37      621.21     49.03 o   0.57581
   8 -10   2      567.83      597.45     41.16 o   0.60366
   9 -10   2       20.51       45.95     30.20 o   0.63353
  10 -10   2      803.81      915.77     89.81 o   0.66516
 -11  -9   2       22.82       31.28     26.61 o   0.63765
 -10  -9   2       33.07       75.12     26.37 o   0.60428
  -9  -9   2      300.36      329.81     37.96 o   0.57256
  -8  -9   2      172.50      159.82     27.78 o   0.54278
  -7  -9   2      305.20      261.76     32.49 o   0.51528
  -6  -9   2     2484.70     2164.52     90.35 o   0.49043
  -5  -9   2      227.09      216.48     29.57 o   0.46866
  -4  -9   2        1.95        8.97     18.28 o   0.45043
  -3  -9   2       24.46       41.34     19.42 o   0.43616
  -2  -9   2      624.27      537.70     40.43 o   0.42627
  -1  -9   2      923.26      920.81     38.56 o   0.42105
   0  -9   2      266.98      249.08     22.74 o   0.42069
   1  -9   2     1281.18     1139.88     59.14 o   0.42519
   2  -9   2     2338.41     2185.81     68.31 o   0.43440
   3  -9   2      577.34      644.74     35.23 o   0.44804
   4  -9   2       40.79       53.19     18.18 o   0.46571
   5  -9   2      846.73      855.11     42.70 o   0.48698
   6  -9   2     1252.92     1230.49     52.78 o   0.51139
   7  -9   2      172.89      203.83     26.48 o   0.53853
   8  -9   2      134.06      130.00     25.32 o   0.56799
   9  -9   2      454.47      461.67     36.25 o   0.59944
  10  -9   2       56.76       74.30     29.64 o   0.63259
 -12  -8   2       14.14       16.93     25.77 o   0.64757
 -11  -8   2        0.91        2.90     22.34 o   0.61118
 -10  -8   2      130.75      142.45     29.07 o   0.57607
  -9  -8   2        0.83        3.48     19.91 o   0.54248
  -8  -8   2     1114.89      910.25     55.43 o   0.51071
  -7  -8   2      134.56      182.10     28.12 o   0.48112
  -6  -8   2      214.44      256.34     30.21 o   0.45414
  -5  -8   2     1770.46     1679.25     72.52 o   0.43026
  -4  -8   2       71.21       66.55     19.34 o   0.41002
  -3  -8   2     1314.46     1275.97     59.62 o   0.39399
  -2  -8   2     6187.63     5804.49    169.40 o   0.38268
  -1  -8   2       48.54       95.29     16.22 o   0.37654
   0  -8   2     2587.98     2421.91     67.78 o   0.37581
   1  -8   2     5914.18     6009.36    173.53 o   0.38052
   2  -8   2       75.20      101.15     18.04 o   0.39048
   3  -8   2      463.69      422.43     35.19 o   0.40529
   4  -8   2     2441.79     2383.38     90.58 o   0.42446
   5  -8   2      777.75      760.52     48.08 o   0.44742
   6  -8   2      831.90      756.60     49.00 o   0.47362
   7  -8   2      527.85      560.81     35.44 o   0.50256
   8  -8   2     1253.47     1144.80     51.64 o   0.53378
   9  -8   2      614.71      660.45     40.70 o   0.56692
  10  -8   2        1.73       64.97     29.93 o   0.60165
  11  -8   2       29.02        0.00     28.44 o   0.63771
 -13  -7   2      187.54      103.47     44.64 o   0.66391
 -12  -7   2      275.95      279.72     37.52 o   0.62499
 -11  -7   2      137.47      116.60     27.96 o   0.58700
 -10  -7   2     1382.24     1168.72     64.75 o   0.55013
  -9  -7   2     1296.15     1285.29     66.62 o   0.51461
  -8  -7   2       83.51      110.67     24.29 o   0.48075
  -7  -7   2      515.53      519.89     38.83 o   0.44892
  -6  -7   2       53.26       50.96     19.40 o   0.41959
  -5  -7   2      275.66      288.08     28.81 o   0.39331
  -4  -7   2     2029.03     1972.96     76.13 o   0.37073
  -3  -7   2      623.79      499.80     33.97 o   0.35257
  -2  -7   2      347.39      332.55     19.61 o   0.33953
   1   7  -2       19.61       10.65     17.96 o   0.33223
   0  -7   2      328.86      250.27     19.22 o   0.33103
   1  -7   2     2349.75     2204.93     79.84 o   0.33600
   2  -7   2      401.40      349.95     29.81 o   0.34689
   3  -7   2     1173.51     1067.30     52.12 o   0.36315
   4  -7   2     2358.58     2139.36     80.95 o   0.38411
   5  -7   2     1241.67     1140.92     55.65 o   0.40904
   6  -7   2      112.78      138.26     24.68 o   0.43726
   7  -7   2     2087.06     2166.64     86.24 o   0.46819
   8  -7   2      631.48      565.01     43.72 o   0.50131
   9  -7   2       34.36       41.83     20.02 o   0.53623
  10  -7   2      142.41      240.74     28.83 o   0.57261
 -11   7  -2      111.04      153.17     49.37 o   0.61020
 -12   7  -2      386.57      361.62     67.76 o   0.64878
 -13  -6   2      118.76      114.97     31.35 o   0.64528
 -12  -6   2       14.28       17.28     23.46 o   0.60497
 -11  -6   2      919.95      939.03     58.90 o   0.56542
 -10  -6   2      452.74      388.12     37.65 o   0.52680
  -9  -6   2     2413.68     2409.13     94.92 o   0.48935
  -8  -6   2        0.15        0.00     16.54 o   0.45333
  -7  -6   2       42.18       58.73     19.30 o   0.41914
  -6  -6   2     2691.13     2561.42     90.51 o   0.38724
  -5  -6   2       28.16       80.67     19.41 o   0.35826
  -4  -6   2     1865.10     1972.22     73.27 o   0.33295
  -3  -6   2     2399.95     2061.99     73.49 o   0.31221
  -2  -6   2      239.51      355.53     18.49 o   0.29700
  -1  -6   2      274.38      242.60     16.58 o   0.28820
   0  -6   2     2959.29     2632.88     85.99 o   0.28639
   1  -6   2      992.09     1098.97     48.41 o   0.29171
   2  -6   2      545.62      526.77     33.95 o   0.30378
   3  -6   2     1707.55     1602.90     63.03 o   0.32185
   4  -6   2       53.96       26.40     17.99 o   0.34497
   5  -6   2       47.27      107.46     23.61 o   0.37220
   6  -6   2     1453.31     1434.18     62.52 o   0.40271
   7  -6   2      283.97      262.24     29.39 o   0.43581
   8  -6   2      632.05      627.68     43.54 o   0.47096
   9  -6   2      169.15      249.31     32.70 o   0.50773
  10  -6   2     1414.47     1470.90     60.02 o   0.54579
 -11   6  -2      569.04      707.54     78.63 o   0.58489
 -12   6  -2       54.09       59.70     45.28 o   0.62484
 -13  -5   2       44.89       62.60     37.43 o   0.62936
 -12  -5   2      405.78      507.95     44.57 o   0.58775
 -11  -5   2     2431.05     2380.25     97.50 o   0.54673
 -10  -5   2     1822.84     1656.43     75.76 o   0.50645
  -9  -5   2       95.43      160.70     26.25 o   0.46710
  -8  -5   2     3216.47     3007.60    104.30 o   0.42895
  -7  -5   2     1262.83     1396.41     61.29 o   0.39232
  -6  -5   2      986.72      851.84     45.19 o   0.35770
  -5  -5   2      299.01      300.75     27.03 o   0.32573
  -4  -5   2     3998.45     3994.12    118.05 o   0.29726
  -3  -5   2     5790.58     5919.57    160.34 o   0.27338
  -2  -5   2       22.04      162.52     12.69 o   0.25540
  -1  -5   2      352.21      242.67     21.75 o   0.24461
   0  -5   2     2797.16     2131.88     70.22 o   0.24197
   1  -5   2       88.40      117.90     18.08 o   0.24775
   2  -5   2     1986.64     1973.65     67.54 o   0.26139
   3  -5   2    11493.88    11708.82    292.13 o   0.28175
   4  -5   2      722.34      736.89     38.34 o   0.30750
   5  -5   2     4130.68     4050.54    120.73 o   0.33741
   6  -5   2     4321.14     4086.04    123.82 o   0.37046
   7  -5   2      251.22      204.92     25.90 o   0.40590
   8  -5   2      199.82      172.31     26.35 o   0.44315
   9  -5   2     2120.83     2130.50     85.05 o   0.48179
 -10   5  -2      400.67      305.26     48.83 o   0.52151
 -11   5  -2      125.33      121.55     28.66 o   0.56209
 -12   5  -2       53.72      170.81     50.45 o   0.60335
 -13   5  -2      583.46      578.46     79.27 o   0.64515
 -14  -4   2      127.77      181.13     48.62 o   0.65946
 -13  -4   2      105.48      109.07     39.69 o   0.61635
 -12  -4   2     1394.68     1391.64     72.11 o   0.57358
 -11  -4   2      444.65      443.25     39.26 o   0.53124
 -10  -4   2     2212.65     2449.59     94.67 o   0.48944
  -9  -4   2       23.81       40.16     19.83 o   0.44834
  -8  -4   2     2146.08     2093.87     80.31 o   0.40813
  -7  -4   2     4324.15     4205.70    128.13 o   0.36912
  -6  -4   2      769.48      822.80     42.69 o   0.33172
  -5  -4   2     1117.73     1012.39     45.14 o   0.29655
  -4  -4   2     2306.00     2201.25     73.13 o   0.26450
  -3  -4   2    17148.65    18725.81    447.63 o   0.23684
  -2  -4   2     1915.36     2038.70     65.52 o   0.21527
  -1  -4   2     3453.17     3009.38     87.62 o   0.20174
   0  -4   2     1798.54     2209.32     68.10 o   0.19792
   1  -4   2     2455.75     3209.63     91.98 o   0.20435
   2  -4   2     1622.57     1673.76     57.08 o   0.22014
   3  -4   2     1000.93     1055.09     43.08 o   0.24347
   4  -4   2      423.91      346.73     24.92 o   0.27240
   5  -4   2     2011.04     2154.91     73.33 o   0.30536
   6  -4   2     1033.78     1102.64     49.84 o   0.34118
   7  -4   2     2515.72     2607.36     89.44 o   0.37904
   8  -4   2       35.64       66.38     20.50 o   0.41839
  -9   4  -2     1292.92     1222.32     86.05 o   0.45886
 -10   4  -2     2347.55     2142.51    126.60 o   0.50016
 -11   4  -2      106.21       75.19     36.14 o   0.54211
 -12   4  -2     1507.04     1580.82    112.29 o   0.58457
 -13   4  -2     1315.29     1283.95    105.41 o   0.62743
 -14  -3   2       35.16       48.19     39.80 o   0.65040
 -13  -3   2        5.50       25.38     33.99 o   0.60644
 -12  -3   2     2770.45     2711.86    106.93 o   0.56271
 -11  -3   2     1953.26     1945.37     83.50 o   0.51925
 -10  -3   2       87.93       91.05     22.36 o   0.47614
  -9  -3   2     4605.09     4399.14    137.21 o   0.43349
  -8  -3   2      608.57      651.31     40.07 o   0.39145
  -7  -3   2        7.62       39.77     12.91 o   0.35024
  -6  -3   2       34.91       15.88     10.80 o   0.31019
  -5  -3   2    10108.77    10092.36    199.68 o   0.27181
  -4  -3   2     3320.70     3464.80     99.47 o   0.23591
  -3  -3   2      964.69     1014.90     39.92 o   0.20382
  -2  -3   2     9967.63     9854.26    240.29 o   0.17760
  -1  -3   2    13533.59    12888.58    308.35 o   0.16018
   0  -3   2     3893.65     3275.54     89.16 o   0.15456
   1  -3   2      660.60      691.68     29.08 o   0.16196
   2  -3   2    13787.25    12037.45    290.18 o   0.18080
   3  -3   2     4138.11     4211.45    113.99 o   0.20799
   4  -3   2       75.68      116.33     17.80 o   0.24071
   5  -3   2     4723.62     5076.88    139.43 o   0.27702
   6  -3   2     4398.15     4279.23    123.40 o   0.31568
   7  -3   2       63.89       93.31     20.60 o   0.35592
  -8   3  -2     2207.76     1903.18    105.73 o   0.39726
  -9   3  -2       40.43       70.02     26.35 o   0.43940
 -10   3  -2      627.38      463.80     53.14 o   0.48212
 -11   3  -2       12.69       58.30     33.67 o   0.52528
 -12   3  -2      373.22      322.36     37.87 o   0.56878
 -13   3  -2      602.44      650.96     73.68 o   0.61255
 -14   3  -2      160.17      153.06     54.00 o   0.65653
 -14  -2   2       64.45       62.17     38.51 o   0.64440
 -13  -2   2       94.01      128.86     36.89 o   0.59979
 -12  -2   2      460.93      431.21     55.18 o   0.55532
 -11  -2   2       74.10       87.68     20.81 o   0.51099
 -10  -2   2       28.23       46.67     18.29 o   0.46686
  -9  -2   2       33.32       39.43     15.28 o   0.42299
  -8  -2   2     5368.52     5541.50    124.16 o   0.37947
  -7  -2   2      780.03      706.20     28.79 o   0.33643
  -6  -2   2     8320.12     8103.74    166.04 o   0.29409
  -5  -2   2     3236.03     3050.25     90.78 o   0.25280
  -4  -2   2       87.25      131.50     11.32 o   0.21316
  -3  -2   2      759.24      678.37     20.05 o   0.17630
  -2  -2   2     9403.53     9428.92    227.36 o   0.14435
  -1  -2   2      581.24      667.23     18.89 o   0.12128
   0  -2   2     5799.16     5816.24    136.44 o   0.11267
   1  -2   2     2829.41     2903.76     62.29 o   0.12163
   2  -2   2     6334.44     7152.91    175.72 o   0.14494
   3  -2   2     1594.38     1523.37     48.77 o   0.17701
   4  -2   2     3690.55     3519.00     97.48 o   0.21395
   5  -2   2     5930.27     6394.24    166.59 o   0.25363
   6  -2   2     2264.67     2232.57     73.81 o   0.29495
  -7   2  -2      638.17      497.90     48.08 o   0.33731
  -8   2  -2     1224.75     1296.75     85.19 o   0.38036
  -9   2  -2     3903.29     3699.66    176.18 o   0.42389
 -10   2  -2      511.79      639.88     63.25 o   0.46776
 -11   2  -2      909.75      756.80     72.39 o   0.51190
 -12   2  -2      848.44      939.33     86.05 o   0.55623
 -13   2  -2       33.26       21.08     38.40 o   0.60071
 -14   2  -2      129.74       82.71     53.35 o   0.64531
 -14  -1   2        8.24       73.89     41.20 o   0.64153
 -13  -1   2      780.30      804.45     74.43 o   0.59651
 -12  -1   2       22.56       31.95     31.52 o   0.55155
 -11  -1   2       36.49       59.91     30.12 o   0.50665
 -10  -1   2     2157.82     2211.82     66.64 o   0.46184
  -9  -1   2      630.84      637.14     37.84 o   0.41715
  -8  -1   2     1278.24     1306.46     52.44 o   0.37262
  -7  -1   2      263.12      257.82     22.57 o   0.32832
  -6  -1   2     3729.35     3995.23    107.88 o   0.28434
  -5  -1   2      998.37     1401.61     46.62 o   0.24088
  -4  -1   2      709.57      560.21     24.00 o   0.19827
  -3  -1   2       18.36        6.38      5.67 o   0.15720
  -2  -1   2      136.86      177.22     11.24 o   0.11927
  -1  -1   2      465.59      486.54     13.87 o   0.08861
   0  -1   2      823.80      842.22     24.36 o   0.07479
   1  -1   2    77471.21    80173.81   1483.77 o   0.08631
   2  -1   2     7282.22     7169.10    174.77 o   0.11583
   3  -1   2       33.44       67.03      9.24 o   0.15330
   4  -1   2     3993.75     4043.55    107.88 o   0.19416
   5  -1   2     4320.41     3709.24    154.46 o   0.23666
   6  -1   2     4488.71     4445.28    184.68 o   0.28005
   7  -1   2     2301.88     2069.58    107.56 o   0.32399
   8  -1   2     3457.72     3389.03    158.65 o   0.36826
   9  -1   2     1913.20     1976.43    112.08 o   0.41277
 -11   1  -2       65.34      145.85     48.29 o   0.50225
 -12   1  -2      858.61      932.55     94.33 o   0.54714
 -13   1  -2      219.08      303.43     52.27 o   0.59210
 -14   0   2      241.98      327.63     55.93 o   0.64185
 -13   0   2      877.05      870.92     79.27 o   0.59665
 -12   0   2      658.31      719.47     67.76 o   0.55147
 -11   0   2      402.43      364.01     27.87 o   0.50633
 -10   0   2      729.57      673.19     34.42 o   0.46122
  -9   0   2     4178.63     3949.25    120.32 o   0.41618
  -8   0   2       56.18        9.96     17.68 o   0.37120
  -7   0   2     1397.60     1574.79     57.59 o   0.32633
  -6   0   2     1847.15     1449.65     51.45 o   0.28161
  -5   0   2      898.61      742.95     31.97 o   0.23714
  -4   0   2     2795.87     3284.86     87.81 o   0.19307
  -3   0   2     7032.33     6624.14    161.19 o   0.14978
   2   0  -2     5140.24     6570.57    230.18 o   0.10818
  -1   0   2     1652.12     1898.97     48.49 o   0.07133
   0   0   2    14826.02    17407.87    551.03 o   0.05084
   1   0   2     4815.25     4677.37     91.08 o   0.06477
   2   0   2      122.91      120.84      8.50 o   0.09960
   3   0   2       10.01        8.95      8.61 o   0.14057
   4   0   2     8048.80     8544.25    211.08 o   0.18361
   5   0   2     1981.75     2154.55    101.32 o   0.22754
   6   0   2      243.56      392.17     40.12 o   0.27195
   7   0   2     1960.30     2297.39    115.52 o   0.31662
   8   0   2     7288.76     7487.31    300.09 o   0.36146
   9   0   2     2903.13     2640.73    137.46 o   0.40642
  10   0   2      193.81      229.75     41.84 o   0.45145
  11   0   2      866.76      788.42     73.03 o   0.49655
  12   0   2      772.30      810.19     52.65 o   0.54168
 -13   0  -2        6.73       18.29     32.59 o   0.58685
 -14   1   2      880.93      965.14     90.35 o   0.64534
 -13   1   2      702.93      858.98     81.21 o   0.60020
 -12   1   2       82.18      139.51     39.80 o   0.55510
 -11   1   2     1459.39     1312.03     87.02 o   0.51003
 -10   1   2       43.64       64.69     22.61 o   0.46503
  -9   1   2      568.82      612.47     38.52 o   0.42010
  -8   1   2     3569.72     3457.85    106.42 o   0.37527
  -7   1   2     3132.93     3212.50     97.39 o   0.33058
  -6   1   2     1354.77     1275.38     48.18 o   0.28610
  -5   1   2       30.70        6.10     12.24 o   0.24195
  -4   1   2    15011.89    16853.86    398.52 o   0.19833
  -3   1   2     9238.00     9855.14    235.37 o   0.15572
  -2   1   2       65.69       38.08      8.87 o   0.11521
  -1   1   2      662.08      899.69     27.65 o   0.08009
   0   1   2    40044.63    41638.77    776.84 o   0.06056
   1   1   2       98.59      140.86      5.00 o   0.07095
   2   1   2      916.14     1103.59     32.36 o   0.10254
   3   1   2     8444.67     8628.20    207.63 o   0.14181
   5   1   2       23.36       62.49     20.87 o   0.22724
   6   1   2      280.31      151.45     27.32 o   0.27125
   7   1   2     3841.27     3649.54    164.14 o   0.31563
   8   1   2     5902.56     6009.96    167.47 o   0.36026
   9   1   2     1258.01     1279.87     57.67 o   0.40505
  10   1   2       31.26       61.99     19.51 o   0.44995
  11   1   2     1335.52     1411.69     66.77 o   0.49493
  12   1   2      522.92      555.23     43.64 o   0.53998
  13   1   2        2.50       18.82     39.37 o   0.58507
 -14   2   2      182.04      277.18     57.33 o   0.65197
 -13   2   2      103.41       47.43     43.88 o   0.60712
 -12   2   2       37.06       62.82     35.28 o   0.56235
 -11   2   2     1197.57     1280.62     89.28 o   0.51768
 -10   2   2     1348.40     1350.53     88.42 o   0.47314
  -9   2   2       39.43       56.83     21.21 o   0.42878
  -8   2   2     1425.06     1674.74     65.74 o   0.38464
  -7   2   2     1326.88     1321.75     53.52 o   0.34083
  -6   2   2     2387.04     2112.79     69.74 o   0.29748
  -5   2   2     3602.63     3581.80    100.39 o   0.25482
  -4   2   2      196.62      210.53     14.38 o   0.21328
  -3   2   2      610.55      562.53     20.11 o   0.17365
  -2   2   2     6514.75     6951.91    137.01 o   0.13761
  -1   2   2      191.96      314.49     12.61 o   0.10878
   0   2   2     2917.59     3379.66     68.38 o   0.09403
   1   2   2       50.94        6.76      4.75 o   0.09982
   2   2   2     8055.44     8729.63    167.22 o   0.12329
   3   2   2      674.06      764.52     22.32 o   0.15669
   4   2   2       43.71       56.38      9.11 o   0.19498
   5   2   2        7.14        9.49      9.77 o   0.23578
   6   2   2     2132.27     2006.36     66.76 o   0.27800
   7   2   2     5524.46     5961.78    162.50 o   0.32108
   8   2   2      723.43      651.44     38.04 o   0.36470
   9   2   2     2026.01     1790.28     70.84 o   0.40871
  10   2   2     4035.22     3934.13    126.21 o   0.45298
  11   2   2      164.47      168.46     27.46 o   0.49744
  12   2   2      280.06      325.82     35.30 o   0.54205
  13   2   2      713.33      690.97     77.98 o   0.58678
  14   2   2      781.84      840.37     87.45 o   0.63159
 -14   3   2       41.88       23.02     50.77 o   0.66162
 -13   3   2      485.39      292.57     56.04 o   0.61727
 -12   3   2     1342.54     1189.19     92.50 o   0.57309
 -11   3   2       19.24        7.64     33.67 o   0.52910
 -10   3   2       28.18       28.61     34.10 o   0.48536
  -9   3   2      854.97      673.06     41.43 o   0.44194
  -8   3   2       38.49       50.02     18.74 o   0.39896
  -7   3   2     2163.46     2042.43     71.91 o   0.35657
  -6   3   2        9.29       43.68     13.36 o   0.31500
  -5   3   2     2597.36     2262.86     59.11 o   0.27462
  -4   3   2       98.40      148.63     14.18 o   0.23607
  -3   3   2     5082.24     4804.57    101.83 o   0.20038
  -2   3   2    13506.48    13339.32    255.91 o   0.16939
  -1   3   2    34308.65    33968.64    632.74 o   0.14609
   0   3   2     1502.56     1338.80     33.24 o   0.13457
   1   3   2     1640.40     1639.20     38.33 o   0.13779
   2   3   2     1768.80     1640.27     38.76 o   0.15485
   3   3   2     4271.89     4206.89     87.03 o   0.18190
   4   3   2      173.19      187.82     12.22 o   0.21519
   5   3   2       14.36       54.00     10.71 o   0.25227
   6   3   2     1382.81     1411.12     53.60 o   0.29170
   7   3   2      271.77      304.57     25.76 o   0.33264
   8   3   2      748.75      834.50     43.50 o   0.37460
   9   3   2      288.43      240.94     27.36 o   0.41727
  10   3   2      966.93      963.79     51.44 o   0.46045
  11   3   2      290.79      291.94     31.50 o   0.50401
  12   3   2      349.43      370.34     37.64 o   0.54787
  13   3   2     1449.46     1468.64    114.01 o   0.59195
  14   3   2      316.38      291.81     57.65 o   0.63621
 -13   4   2       10.98        0.00     41.52 o   0.63052
 -12   4   2      175.60      289.12     51.63 o   0.58712
 -11   4   2      608.69      686.67     71.10 o   0.54405
 -10   4   2        1.25        5.38     34.74 o   0.50137
  -9   4   2     3441.18     3350.87    111.62 o   0.45920
  -8   4   2      569.40      522.94     36.92 o   0.41771
  -7   4   2        0.10       11.61     13.48 o   0.37710
  -6   4   2      614.66      584.19     28.60 o   0.33770
  -5   4   2     5437.06     5163.61    115.48 o   0.30000
  -4   4   2       40.48       75.98     13.18 o   0.26470
  -3   4   2       20.13       69.65     14.06 o   0.23290
  -2   4   2     3017.05     2648.08     62.43 o   0.20625
  -1   4   2     1470.92     1191.71     33.69 o   0.18694
   0   4   2     1727.78     1445.10     37.73 o   0.17739
   1   4   2      194.16      153.19     11.29 o   0.17917
   2   4   2     1102.56      958.36     27.83 o   0.19196
   3   4   2     1469.10     1463.81     37.70 o   0.21380
   4   4   2      269.87      280.93     14.83 o   0.24226
   5   4   2      253.78      261.90     15.33 o   0.27528
   6   4   2       92.73       90.14     17.77 o   0.31142
   7   4   2     2480.08     2236.27     77.87 o   0.34971
   8   4   2     4622.66     4614.12    137.25 o   0.38952
   9   4   2      141.01      175.80     24.44 o   0.43043
  10   4   2      326.63      277.05     29.41 o   0.47216
  11   4   2      367.59      425.43     36.60 o   0.51449
  12   4   2     1019.11     1030.24     59.48 o   0.55731
  13   4   2       60.34      122.94     45.07 o   0.60049
  14   4   2       43.46       50.12     41.63 o   0.64397
 -13   5   2      412.44      231.58     61.42 o   0.64667
 -12   5   2       43.55       26.78     43.24 o   0.60423
 -11   5   2     1016.88      920.18     85.51 o   0.56225
 -10   5   2     1329.67     1337.63     98.63 o   0.52083
  -9   5   2       16.51       18.07     32.38 o   0.48012
  -8   5   2      232.83      286.79     24.93 o   0.44032
  -7   5   2      468.77      465.89     28.45 o   0.40170
  -6   5   2     1321.21     1112.43     41.34 o   0.36464
  -5   5   2     3119.34     3202.31     81.20 o   0.32965
  -4   5   2      907.21     1052.26     36.93 o   0.29747
  -3   5   2       38.79       43.31     12.60 o   0.26912
  -2   5   2     7726.66     6928.27    144.56 o   0.24592
  -1   5   2     2012.90     1955.07     50.44 o   0.22943
   0   5   2       21.25       81.51     11.65 o   0.22117
   1   5   2     5910.26     5587.98    116.43 o   0.22205
   2   5   2      519.45      525.73     21.08 o   0.23197
   3   5   2     1893.78     1812.34     45.94 o   0.24986
   4   5   2       54.09       45.59     10.07 o   0.27416
   5   5   2     5716.22     5966.74    125.17 o   0.30333
   6   5   2      226.08      351.83     27.62 o   0.33611
   7   5   2      107.24      120.16     21.11 o   0.37154
   8   5   2      809.95      825.26     45.74 o   0.40893
   9   5   2      322.69      394.42     32.85 o   0.44780
  10   5   2        2.05       37.45     18.44 o   0.48779
  11   5   2       96.37       84.26     22.96 o   0.52865
  12   5   2      678.24      640.74     74.43 o   0.57019
  13   5   2        9.79       14.74     33.45 o   0.61226
  14   5   2      228.41      263.52     56.58 o   0.65478
 -12   6   2       86.57       66.26     46.90 o   0.62415
 -11   6   2      386.57      381.09     61.31 o   0.58339
 -10   6   2      853.75      805.09     78.73 o   0.54336
  -9   6   2      242.92      196.58     31.27 o   0.50424
  -8   6   2       21.37       31.34     18.40 o   0.46624
  -7   6   2     2242.64     2180.30     67.31 o   0.42967
  -6   6   2       31.66       24.81     15.48 o   0.39492
  -5   6   2      696.74      588.18     29.53 o   0.36253
  -4   6   2     5774.74     5685.79    128.56 o   0.33318
  -3   6   2      961.69      730.72     30.94 o   0.30773
  -2   6   2     1744.58     1895.16     53.16 o   0.28724
  -1   6   2      183.98      132.80     15.62 o   0.27281
   0   6   2      577.86      641.83     33.75 o   0.26544
   1   6   2     8685.20     8028.52    164.48 o   0.26572
   2   6   2      562.33      638.86     25.38 o   0.27362
   3   6   2     3241.58     3421.47     78.57 o   0.28851
   4   6   2     2337.60     2237.88     55.91 o   0.30940
   5   6   2      169.69      176.67     22.86 o   0.33516
   6   6   2       32.37       29.07     17.55 o   0.36475
   7   6   2      904.50      904.40     48.09 o   0.39733
   8   6   2      426.76      357.60     31.32 o   0.43222
   9   6   2       30.95       17.34     18.58 o   0.46891
  10   6   2     1897.38     2014.12     83.59 o   0.50699
  11   6   2        0.55        0.00     19.57 o   0.54619
  12   6   2       17.27       52.27     37.11 o   0.58628
  13   6   2      124.74      214.80     49.05 o   0.62709
 -12   7   2      426.24      300.42     66.04 o   0.64663
 -11   7   2      430.74      371.52     64.11 o   0.60718
 -10   7   2        0.03        0.00     36.46 o   0.56861
  -9   7   2       90.48      123.63     29.87 o   0.53111
  -8   7   2      951.01      915.57     55.73 o   0.49494
  -7   7   2      153.80      131.67     20.94 o   0.46039
  -6   7   2      409.31      434.69     29.47 o   0.42786
  -5   7   2     1845.67     1615.70     54.68 o   0.39785
  -4   7   2     2334.25     2057.93     61.86 o   0.37097
  -3   7   2    10055.22     9973.37    208.54 o   0.34795
  -2   7   2      149.12      197.05     19.04 o   0.32959
  -1   7   2     2447.24     2293.89     62.12 o   0.31671
   0   7   2    14550.65    13922.17    345.28 o   0.30999
   1   7   2      192.56      198.37     17.32 o   0.30983
   2   7   2      244.37      320.09     26.73 o   0.31625
   3   7   2     5638.31     5457.58    119.36 o   0.32885
   4   7   2     2162.92     2016.00     53.44 o   0.34697
   5   7   2      314.51      391.86     31.52 o   0.36979
   6   7   2      299.14      243.81     27.46 o   0.39650
   7   7   2      158.84      167.90     24.46 o   0.42638
   8   7   2      778.15      731.35     45.19 o   0.45880
   9   7   2       13.55       22.95     19.49 o   0.49327
  10   7   2      267.72      282.83     31.86 o   0.52937
  11   7   2      409.45      389.55     38.41 o   0.56681
  12   7   2      158.01      121.44     44.75 o   0.60534
  13   7   2       96.23       77.44     43.99 o   0.64475
 -11   8   2      300.59      259.33     62.60 o   0.63330
 -10   8   2       58.69       65.40     44.64 o   0.59622
  -9   8   2      351.28      440.84     44.30 o   0.56036
  -8   8   2      444.50      453.01     41.32 o   0.52597
  -7   8   2        6.15       54.82     19.78 o   0.49335
  -6   8   2       12.98       61.16     18.40 o   0.46287
  -5   8   2     3750.24     3651.10     97.18 o   0.43501
  -4   8   2      838.75      846.26     38.39 o   0.41027
  -3   8   2       72.44       55.77     16.85 o   0.38926
  -2   8   2     2366.10     2308.64     66.34 o   0.37261
  -1   8   2        4.77       21.33     13.90 o   0.36093
   0   8   2     2047.91     1955.25     73.29 o   0.35471
   1   8   2      438.89      399.88     24.18 o   0.35423
   2   8   2     1097.65     1042.51     37.75 o   0.35951
   3   8   2     9470.11     8465.88    177.83 o   0.37032
   4   8   2     4004.11     3914.71    123.07 o   0.38618
   5   8   2      266.19      262.41     27.65 o   0.40651
   6   8   2     2868.04     2501.90     92.46 o   0.43067
   7   8   2     3199.04     2975.91    106.04 o   0.45806
   8   8   2        3.44       11.35     18.92 o   0.48813
   9   8   2     2376.09     2303.74     93.85 o   0.52042
  10   8   2      401.63      444.19     40.62 o   0.55455
  11   8   2      248.87      266.43     55.72 o   0.59019
  12   8   2      218.30      123.70     46.36 o   0.62708
 -11   9   2      159.89      158.11     61.74 o   0.66150
 -10   9   2        0.55        0.00     29.10 o   0.62589
  -9   9   2      398.90      394.78     42.36 o   0.59162
  -8   9   2      572.29      570.88     47.19 o   0.55894
  -7   9   2       89.35      140.32     20.72 o   0.52812
  -6   9   2      276.06      327.66     28.91 o   0.49953
  -5   9   2     1851.96     1786.59     62.77 o   0.47357
  -4   9   2      382.78      296.17     26.22 o   0.45068
  -3   9   2       27.53       49.93     16.60 o   0.43136
  -2   9   2     2343.53     2266.68     68.06 o   0.41611
  -1   9   2     4196.90     4023.39    101.27 o   0.40538
   0   9   2       17.40       49.23     15.33 o   0.39954
   1   9   2     2476.45     2315.99     66.05 o   0.39881
   2   9   2     4845.38     4999.73    116.90 o   0.40321
   3   9   2     4140.85     3926.48    126.02 o   0.41258
   4   9   2      814.45      803.21     47.27 o   0.42659
   5   9   2     1259.76     1193.24     59.53 o   0.44480
   6   9   2      209.92      259.60     30.20 o   0.46672
   7   9   2     1306.03     1399.18     68.34 o   0.49186
   8   9   2        8.08       13.95     21.11 o   0.51975
   9   9   2      800.23      696.00     49.92 o   0.54997
  10   9   2     2016.18     1817.96     84.92 o   0.58215
  11   9   2       16.04       30.98     39.04 o   0.61600
  12   9   2      452.54      592.23     79.70 o   0.65124
 -10  10   2        6.18       43.01     32.47 o   0.65734
  -9  10   2      416.28      437.27     46.01 o   0.62460
  -8  10   2      362.94      395.87     42.67 o   0.59353
  -7  10   2        1.79        2.70     24.04 o   0.56439
  -6  10   2      404.21      387.85     31.86 o   0.53750
  -5  10   2      328.94      341.57     29.96 o   0.51322
  -4  10   2        3.99       25.76     18.80 o   0.49193
  -3  10   2      253.07      244.41     24.86 o   0.47404
  -2  10   2       48.55       48.15     17.79 o   0.45994
  -1  10   2      827.47      894.14     40.92 o   0.44999
   0  10   2       91.28      106.95     19.09 o   0.44446
   1  10   2      709.33      657.64     33.91 o   0.44353
   2  10   2     1905.43     1797.07     76.65 o   0.44721
   3  10   2      349.15      271.88     30.87 o   0.45541
   4  10   2      295.07      300.87     32.49 o   0.46788
   5  10   2     2466.75     2474.52     96.72 o   0.48429
   6  10   2     2229.46     2072.37     87.60 o   0.50426
   7  10   2      570.64      615.15     46.73 o   0.52738
   8  10   2     3359.72     3299.80    123.27 o   0.55326
   9  10   2      802.51      783.95     54.78 o   0.58153
  10  10   2       31.97       60.84     27.32 o   0.61186
  11  10   2      407.90      496.61     76.15 o   0.64395
  -9  11   2      476.67      536.80     52.16 o   0.65903
  -8  11   2      273.66      271.11     39.43 o   0.62946
  -7  11   2       54.10       47.98     27.48 o   0.60187
  -6  11   2      749.10      797.32     54.91 o   0.57652
  -5  11   2      797.20      874.79     46.36 o   0.55373
  -4  11   2      379.67      402.82     32.17 o   0.53383
  -3  11   2      490.69      564.83     36.41 o   0.51715
  -2  11   2     2194.63     2045.35     68.91 o   0.50402
  -1  11   2      715.20      678.90     37.40 o   0.49471
   0  11   2       36.75       82.24     19.75 o   0.48944
   1  11   2     1033.98      966.67     56.56 o   0.48834
   2  11   2      897.88      915.82     55.07 o   0.49144
   3  11   2      123.56      106.07     25.88 o   0.49867
   4  11   2     1076.76     1062.38     60.55 o   0.50984
   5  11   2      737.79      689.50     49.63 o   0.52471
   6  11   2      620.61      653.22     49.00 o   0.54297
   7  11   2      293.83      294.88     36.17 o   0.56429
   8  11   2      920.57      911.81     59.95 o   0.58834
   9  11   2     1277.87     1315.31     74.33 o   0.61480
  10  11   2       17.92       42.06     39.04 o   0.64337
   8 -12  -2       10.32      122.83     51.31 o   0.66654
  -7  12   2      493.64      589.53     52.04 o   0.64035
  -6  12   2      517.55      510.78     48.94 o   0.61639
  -5  12   2       76.64       86.29     24.96 o   0.59492
  -4  12   2        3.01       36.77     23.65 o   0.57623
  -3  12   2      403.74      366.43     32.83 o   0.56060
  -2  12   2      874.15      838.80     44.43 o   0.54828
  -1  12   2       41.09       24.29     18.88 o   0.53951
   0  12   2       80.32       82.21     24.87 o   0.53445
   1  12   2     1089.59     1126.23     64.34 o   0.53322
   2  12   2        7.26        0.00     20.17 o   0.53584
   3  12   2      200.59      155.13     29.10 o   0.54225
   4  12   2      617.55      603.84     48.52 o   0.55232
   5  12   2      396.33      543.53     46.44 o   0.56585
   6  12   2        9.49        8.98     24.25 o   0.58262
   7  12   2     1809.05     1770.89     87.73 o   0.60233
   8  12   2      292.26      324.40     39.90 o   0.62473
   9  12   2       15.95       77.51     32.44 o   0.64952
  -6  13   2      559.96      628.10     54.14 o   0.65695
  -5  13   2       28.73       39.38     31.71 o   0.63666
  -4  13   2      828.22      793.63     47.69 o   0.61904
  -3  13   2     1346.95     1418.29     61.56 o   0.60431
  -2  13   2      134.64      211.85     35.18 o   0.59270
  -1  13   2      147.62      200.23     33.61 o   0.58438
   0  13   2      697.34      642.89     51.19 o   0.57950
   1  13   2      509.74      509.55     45.82 o   0.57816
   2  13   2       63.16       68.97     25.92 o   0.58036
   3  13   2       17.48        0.49     22.23 o   0.58607
   4  13   2      502.98      509.99     46.96 o   0.59520
   5  13   2      123.25      134.40     31.21 o   0.60758
   6  13   2        9.03        9.03     25.78 o   0.62303
   7  13   2      272.88      286.30     40.10 o   0.64131
  -8 -13  -2      453.88      424.76     63.89 o   0.66221
  -4  14   2      206.56      247.05     41.53 o   0.66216
  -3  14   2      441.54      438.46     48.72 o   0.64823
  -2  14   2      123.90      138.99     35.29 o   0.63722
  -1  14   2       25.15       35.52     28.39 o   0.62930
   0  14   2      795.51      827.02     60.56 o   0.62458
   1  14   2      230.89      241.78     37.91 o   0.62314
   2  14   2      124.47      110.74     31.64 o   0.62498
   3  14   2      822.00      718.00     57.80 o   0.63010
   4  14   2      460.54      506.61     49.02 o   0.63841
   5  14   2        4.66       14.65     28.63 o   0.64978
  -6 -14  -2      343.75      382.38     63.25 o   0.66406
  -3 -14   3      156.89      108.74     52.38 o   0.66130
  -2 -14   3      338.72      379.78     47.99 o   0.65558
  -1 -14   3       42.39       24.35     29.11 o   0.65296
   0 -14   3      381.56      377.75     46.37 o   0.65349
   1 -14   3      882.67      832.97     65.69 o   0.65716
   2 -14   3        0.73        5.06     40.34 o   0.66391
  -6 -13   3       82.60      113.64     32.66 o   0.65528
  -5 -13   3       12.82       22.15     26.88 o   0.63974
  -4 -13   3      893.46      871.91     64.52 o   0.62711
  -3 -13   3      391.61      430.19     47.24 o   0.61755
  -2 -13   3        2.85        4.92     25.69 o   0.61122
  -1 -13   3      497.12      540.88     50.29 o   0.60821
   0 -13   3       71.19       77.51     29.40 o   0.60858
   1 -13   3        0.32       13.22     24.16 o   0.61231
   2 -13   3        3.73       10.02     26.62 o   0.61935
   3 -13   3      112.49       88.97     30.83 o   0.62959
   4 -13   3      336.57      410.18     37.26 o   0.64288
   5 -13   3       16.66        2.65     24.04 o   0.65902
  -8 -12   3      298.29      348.61     44.62 o   0.65676
  -7 -12   3       61.76       56.92     30.18 o   0.63462
  -6 -12   3        8.52       61.99     27.41 o   0.61503
  -5 -12   3      501.31      478.40     46.10 o   0.59824
  -4 -12   3      776.66      807.41     58.53 o   0.58450
  -3 -12   3       46.80       57.74     27.10 o   0.57403
  -2 -12   3      210.16      198.03     33.46 o   0.56699
  -1 -12   3      597.75      686.13     53.24 o   0.56353
   0 -12   3      790.78      784.35     57.05 o   0.56371
   1 -12   3       17.51       35.71     24.49 o   0.56753
   2 -12   3      241.54      257.65     36.50 o   0.57491
   3 -12   3     1724.66     1879.18     71.55 o   0.58571
   4 -12   3        3.03       54.07     22.64 o   0.59977
   5 -12   3      133.82      177.28     28.66 o   0.61684
   6 -12   3      248.95      249.52     31.02 o   0.63669
   7 -12   3       36.71       88.81     25.66 o   0.65907
  -9 -11   3       99.91       78.72     29.28 o   0.64632
  -8 -11   3      447.83      415.54     43.90 o   0.62031
  -7 -11   3       22.41       15.32     24.05 o   0.59661
  -6 -11   3      281.20      314.18     37.61 o   0.57552
  -5 -11   3     1460.34     1378.04     74.73 o   0.55733
  -4 -11   3        1.82       22.87     22.79 o   0.54233
  -3 -11   3      566.08      575.61     46.96 o   0.53079
  -2 -11   3     1291.64     1214.07     67.81 o   0.52294
  -1 -11   3      449.59      400.93     39.91 o   0.51895
   0 -11   3        2.90        1.54     20.69 o   0.51891
   1 -11   3       67.93       53.25     24.41 o   0.52282
   2 -11   3       75.52       84.05     20.32 o   0.53059
   3 -11   3      638.80      568.19     37.26 o   0.54206
   4 -11   3       36.08       38.47     20.43 o   0.55699
   5 -11   3        2.72       30.03     20.84 o   0.57512
   6 -11   3      293.51      259.78     29.63 o   0.59616
   7 -11   3       88.60       64.08     24.27 o   0.61981
   8 -11   3        7.29       22.37     23.74 o   0.64578
 -10 -10   3      363.21      360.03     42.14 o   0.64252
  -9 -10   3      117.31      153.02     30.74 o   0.61280
  -8 -10   3      108.35       77.52     26.21 o   0.58509
  -7 -10   3      745.03      733.80     53.59 o   0.55968
  -6 -10   3      205.39      224.80     32.54 o   0.53692
  -5 -10   3       11.32       13.61     20.09 o   0.51713
  -4 -10   3       90.86      111.65     26.42 o   0.50068
  -3 -10   3       40.05       41.20     21.43 o   0.48791
  -2 -10   3      406.39      435.21     40.06 o   0.47911
  -1 -10   3      155.06      190.94     30.46 o   0.47449
   0 -10   3       69.84       58.34     18.89 o   0.47419
   1 -10   3      692.97      666.98     36.23 o   0.47821
   2 -10   3     1319.24     1249.43     51.31 o   0.48645
   3 -10   3       38.09       32.52     18.90 o   0.49868
   4 -10   3      217.52      227.77     26.32 o   0.51464
   5 -10   3     1079.39     1012.24     48.98 o   0.53398
   6 -10   3        7.93       17.54     19.50 o   0.55636
   7 -10   3       80.72       92.71     23.13 o   0.58142
   8 -10   3      112.46      154.34     27.24 o   0.60883
   9 -10   3      295.49      300.72     33.26 o   0.63828
 -11  -9   3      195.92      199.83     35.41 o   0.64546
 -10  -9   3       94.61      138.57     30.36 o   0.61233
  -9  -9   3      233.49      215.87     33.16 o   0.58086
  -8  -9   3       18.29       25.07     21.71 o   0.55133
  -7  -9   3      776.35      714.30     49.61 o   0.52406
  -6  -9   3     2676.66     2423.42     97.72 o   0.49942
  -5  -9   3       70.83       51.19     22.56 o   0.47783
  -4  -9   3      185.70      198.68     28.91 o   0.45972
  -3  -9   3      573.73      569.67     41.72 o   0.44550
  -2  -9   3        4.92       13.36     19.69 o   0.43556
  -1  -9   3      649.96      637.45     32.84 o   0.43020
   0  -9   3     3320.33     3016.02     82.55 o   0.42958
   1  -9   3     1955.86     1835.66     78.29 o   0.43374
   2  -9   3      168.55      164.02     21.20 o   0.44252
   3  -9   3     2349.38     2321.88     72.79 o   0.45567
   4  -9   3       68.17       83.39     24.64 o   0.47282
   5  -9   3     2244.90     2180.43     91.18 o   0.49356
   6  -9   3      108.64      114.38     21.64 o   0.51745
   7  -9   3       83.27       90.33     22.55 o   0.54408
   8  -9   3     1225.00     1269.93     57.55 o   0.57306
   9  -9   3      226.01      267.41     30.69 o   0.60406
  10  -9   3      108.56      155.23     35.33 o   0.63679
 -12  -8   3       10.54       26.28     26.98 o   0.65506
 -11  -8   3     1133.83     1097.66     67.51 o   0.61893
 -10  -8   3       85.01       95.45     26.82 o   0.58410
  -9  -8   3        0.76       13.45     21.21 o   0.55079
  -8  -8   3      712.74      566.81     43.66 o   0.51931
  -7  -8   3      617.56      709.37     48.42 o   0.49002
  -6  -8   3       14.39       41.34     20.52 o   0.46332
  -5  -8   3       14.31       31.32     20.00 o   0.43968
  -4  -8   3      269.28      272.12     29.51 o   0.41963
  -3  -8   3      371.61      320.86     31.08 o   0.40370
  -2  -8   3       72.89       81.72     15.89 o   0.39240
  -1  -8   3     1338.85     1150.12     41.38 o   0.38612
   0  -8   3     3452.00     3424.59     87.71 o   0.38512
   1  -8   3      432.40      419.88     34.30 o   0.38943
   2  -8   3      451.71      388.22     33.88 o   0.39889
   3  -8   3     1920.28     1802.89     75.79 o   0.41313
   4  -8   3       22.76       84.44     23.34 o   0.43169
   5  -8   3        3.33       21.74     20.03 o   0.45404
   6  -8   3     1150.85     1059.34     57.99 o   0.47965
   7  -8   3      940.27      907.70     54.90 o   0.50802
   8  -8   3      196.73      139.53     30.18 o   0.53872
   9  -8   3      347.96      400.53     33.58 o   0.57138
  10  -8   3      541.21      489.85     37.90 o   0.60567
  11  -8   3      176.60      203.01     38.58 o   0.64134
 -12  -7   3      325.66      338.03     40.30 o   0.63237
 -11  -7   3      622.75      575.08     47.60 o   0.59467
 -10  -7   3      543.56      495.15     44.24 o   0.55810
  -9  -7   3      448.64      482.51     41.35 o   0.52291
  -8  -7   3      630.40      671.18     46.01 o   0.48939
  -7  -7   3     1277.94     1228.20     61.38 o   0.45792
  -6  -7   3      236.01      209.87     26.73 o   0.42894
  -5  -7   3       58.44      135.16     23.88 o   0.40300
  -4  -7   3     4376.01     4079.29    127.86 o   0.38070
  -3  -7   3     1766.83     1562.78     65.18 o   0.36273
  -2  -7   3     1503.73     1464.59     44.41 o   0.34976
  -1  -7   3      749.24      650.53     38.89 o   0.34234
   0  -7   3        4.41       37.89     17.41 o   0.34085
   1  -7   3       14.83       31.19     17.07 o   0.34537
   2  -7   3     1167.18     1010.29     49.95 o   0.35565
   3  -7   3       19.15        4.37     16.73 o   0.37123
   4  -7   3      504.47      576.67     39.07 o   0.39147
   5  -7   3     2127.54     2071.31     80.50 o   0.41569
   6  -7   3     2138.82     2055.78     81.90 o   0.44324
   7  -7   3     4927.32     4544.93    145.15 o   0.47354
   8  -7   3       50.87       65.18     24.96 o   0.50610
   9  -7   3     1264.96     1267.38     66.58 o   0.54050
  10  -7   3     1371.60     1376.14     59.39 o   0.57642
  11  -7   3       72.15       60.03     29.26 o   0.61359
 -12   7  -3        5.15      108.31     53.14 o   0.65180
 -13  -6   3      159.69      187.91     47.33 o   0.65223
 -12  -6   3     2096.90     1984.46     92.15 o   0.61219
 -11  -6   3      248.48      275.26     34.97 o   0.57295
 -10  -6   3       86.61       98.96     25.56 o   0.53467
  -9  -6   3     2571.77     2436.51     96.33 o   0.49758
  -8  -6   3      502.90      533.31     39.75 o   0.46197
  -7  -6   3      796.60      642.10     41.28 o   0.42820
  -6  -6   3      261.89      202.10     25.02 o   0.39675
  -5  -6   3     1542.24     1451.38     61.89 o   0.36822
  -4  -6   3     3059.29     2414.44     85.04 o   0.34332
  -3  -6   3      623.09      687.28     39.04 o   0.32290
  -2  -6   3      512.81      564.86     23.36 o   0.30786
  -1  -6   3     7318.97     6767.37    183.27 o   0.29900
   0  -6   3      544.13      504.36     32.48 o   0.29688
   1  -6   3     1826.56     1694.41     64.51 o   0.30165
   2  -6   3     7063.75     7013.66    189.86 o   0.31298
   3  -6   3     1043.30     1001.51     47.37 o   0.33021
   4  -6   3       11.64       13.70     17.06 o   0.35246
   5  -6   3    11202.83    11136.55    289.32 o   0.37886
   6  -6   3      489.98      527.42     38.11 o   0.40861
   7  -6   3      335.10      267.63     29.43 o   0.44101
   8  -6   3      510.40      526.69     40.52 o   0.47554
   9  -6   3      936.09      914.65     54.26 o   0.51176
  10  -6   3      453.92      516.44     44.18 o   0.54934
 -11   6  -3      156.16      205.98     46.25 o   0.58802
 -12   6  -3      452.25      370.22     65.07 o   0.62759
 -13  -5   3      586.75      640.74     70.99 o   0.63610
 -12  -5   3     1334.92     1159.43     66.56 o   0.59478
 -11  -5   3      533.13      620.82     47.63 o   0.55408
 -10  -5   3       27.48       37.68     21.07 o   0.51416
  -9  -5   3     3777.18     3511.28    120.81 o   0.47522
  -8  -5   3     3691.71     3564.66    118.57 o   0.43751
  -7  -5   3      178.46      242.93     26.82 o   0.40139
  -6  -5   3     2319.76     2177.44     79.63 o   0.36733
  -5  -5   3     4265.92     3869.74    118.18 o   0.33594
  -4  -5   3       10.36       17.57     14.93 o   0.30805
  -3  -5   3       49.95       67.27     17.32 o   0.28469
  -2  -5   3     8004.44     7373.63    193.87 o   0.26705
  -1  -5   3     1971.84     1937.08     66.76 o   0.25631
   0  -5   3        3.20       47.43     15.67 o   0.25336
   1  -5   3      628.97      787.36     38.39 o   0.25845
   2  -5   3     5683.62     5361.30    147.00 o   0.27114
   3  -5   3     3588.56     3494.31    105.12 o   0.29044
   4  -5   3       40.15       74.62     18.67 o   0.31513
   5  -5   3     3642.84     3490.17    109.01 o   0.34405
   6  -5   3     2084.77     1807.36     69.55 o   0.37622
   7  -5   3       31.19       29.51     19.24 o   0.41089
   8  -5   3     2746.29     2568.84     93.79 o   0.44748
   9  -5   3     1907.51     1730.18     75.11 o   0.48555
 -10   5  -3       77.49       87.02     35.28 o   0.52477
 -11   5  -3      770.86      961.81     85.40 o   0.56492
 -12   5  -3     1414.89     1456.27    113.05 o   0.60580
 -13   5  -3      122.51       84.01     51.52 o   0.64727
 -14  -4   3      199.32      217.38     49.91 o   0.66571
 -13  -4   3     1345.60     1368.28    103.04 o   0.62285
 -12  -4   3      300.43      278.04     35.38 o   0.58037
 -11  -4   3       52.75       55.68     22.85 o   0.53836
 -10  -4   3     2777.23     2698.88    101.90 o   0.49693
  -9  -4   3      248.31      249.96     28.94 o   0.45626
  -8  -4   3        8.30       24.96     18.79 o   0.41655
  -7  -4   3     2092.34     2067.77     77.53 o   0.37811
  -6  -4   3     3132.67     3033.51     98.03 o   0.34137
  -5  -4   3     3317.67     3107.24     97.20 o   0.30695
  -4  -4   3       22.20       62.86     15.97 o   0.27570
  -3  -4   3     2866.10     2710.84     83.57 o   0.24884
  -2  -4   3    18755.52    17717.02    424.44 o   0.22791
  -1  -4   3      871.26      796.71     35.59 o   0.21466
   0  -4   3     2896.71     3210.12     92.77 o   0.21055
   1  -4   3    11063.89     9784.57    243.68 o   0.21609
   2  -4   3     5172.80     5166.38    138.94 o   0.23059
   3  -4   3      230.75      204.96     20.83 o   0.25252
   4  -4   3     3435.45     3354.81     99.76 o   0.28012
   5  -4   3      615.95      553.52     33.42 o   0.31191
   6  -4   3      825.48      813.04     43.02 o   0.34673
   7  -4   3      613.43      514.73     35.66 o   0.38375
   8  -4   3       69.62       61.75     20.72 o   0.42241
   9  -4   3      403.21      348.58     33.56 o   0.46228
 -10   4  -3      294.35      290.09     47.65 o   0.50308
 -11   4  -3      341.45      349.25     54.21 o   0.54460
 -12   4  -3     1854.26     1785.94    124.02 o   0.58669
 -13   4  -3        3.14       54.32     44.10 o   0.62923
 -14  -3   3      296.66      314.62     58.08 o   0.65637
 -13  -3   3      252.45      263.20     47.97 o   0.61266
 -12  -3   3      470.89      508.33     60.56 o   0.56920
 -11  -3   3       74.37       66.32     21.91 o   0.52607
 -10  -3   3     2509.51     2321.22     90.42 o   0.48334
  -9  -3   3      830.03      894.83     49.78 o   0.44113
  -8  -3   3      291.88      285.64     28.33 o   0.39962
  -7  -3   3     7302.35     6547.26    140.01 o   0.35904
  -6  -3   3     6485.70     6682.32    123.48 o   0.31974
  -5  -3   3      831.69      948.45     28.84 o   0.28226
  -4  -3   3     2788.79     2854.65     86.49 o   0.24743
  -3  -3   3     5802.41     5752.27    150.82 o   0.21653
  -2  -3   3     2525.61     2573.97     57.10 o   0.19148
  -1  -3   3      748.44      539.32     19.44 o   0.17481
   0  -3   3     4054.07     4062.22    101.81 o   0.16901
   1  -3   3     4121.55     3980.18     85.52 o   0.17517
   2  -3   3     1708.39     1932.85     60.35 o   0.19214
   3  -3   3     1952.00     2118.07     66.50 o   0.21741
   4  -3   3     8896.81     9450.88    237.24 o   0.24845
   5  -3   3     6113.20     5902.21    157.37 o   0.28338
   6  -3   3      864.71     1127.37     49.58 o   0.32092
   7  -3   3     3075.11     2982.45     96.84 o   0.36027
   8  -3   3     1906.94     1945.64     73.68 o   0.40088
  -9   3  -3        5.32       23.88     24.85 o   0.44242
 -10   3  -3      540.81      611.48     61.85 o   0.48465
 -11   3  -3     1845.67     1955.03    123.37 o   0.52739
 -12   3  -3        7.13       34.53     34.74 o   0.57053
 -13   3  -3      317.36      247.28     52.49 o   0.61400
 -14   3  -3      448.39      455.95     67.12 o   0.65772
 -14  -2   3      414.73      390.77     60.34 o   0.65005
 -13  -2   3      132.67      148.86     40.77 o   0.60568
 -12  -2   3      117.27      137.14     35.50 o   0.56147
 -11  -2   3     1905.34     1769.82     77.97 o   0.51745
 -10  -2   3      250.89      207.19     26.09 o   0.47369
  -9  -2   3      250.63       94.38     20.07 o   0.43026
  -8  -2   3      164.99      179.32     21.38 o   0.38726
  -7  -2   3      141.41      116.56     17.44 o   0.34488
  -6  -2   3      980.91      937.17     37.42 o   0.30335
  -5  -2   3        6.41       21.13      9.77 o   0.26309
  -4  -2   3     3835.31     3803.22     81.76 o   0.22477
  -3  -2   3     9604.94     9039.33    176.65 o   0.18959
  -2  -2   3      456.03      535.38     17.25 o   0.15962
  -1  -2   3        7.09       92.20      9.97 o   0.13830
   0  -2   3    53652.33    55461.46   1224.51 o   0.12996
   1  -2   3     5612.87     4549.28     92.96 o   0.13699
   2  -2   3       59.32       86.32      9.71 o   0.15734
   3  -2   3    15501.80    15603.47    299.70 o   0.18670
   4  -2   3     6394.89     6748.05    171.73 o   0.22153
   5  -2   3    10581.28    11269.13    278.11 o   0.25963
   6  -2   3      914.03      766.86     38.14 o   0.29975
   7  -2   3     1264.71     1123.96     49.70 o   0.34119
  -8   2  -3     2401.44     2717.42    137.89 o   0.38351
  -9   2  -3        6.02        0.00     24.85 o   0.42646
 -10   2  -3      891.91      643.21     64.43 o   0.46986
 -11   2  -3     2125.31     1923.19    123.37 o   0.51360
 -12   2  -3      107.08      177.05     47.33 o   0.55759
 -13   2  -3      104.37      144.88     47.76 o   0.60179
 -14   2  -3     1628.08     1673.75    118.42 o   0.64614
 -14  -1   3      311.30      317.84     55.93 o   0.64683
 -13  -1   3      146.76      116.70     39.58 o   0.60203
 -12  -1   3       47.52       71.96     33.45 o   0.55731
 -11  -1   3      427.26      377.84     34.20 o   0.51270
 -10  -1   3     1657.87     1619.73     54.81 o   0.46823
  -9  -1   3      590.18      586.76     30.21 o   0.42395
  -8  -1   3      820.69      758.88     32.33 o   0.37992
  -7  -1   3     1355.08     1242.60     40.55 o   0.33625
  -6  -1   3      307.90      401.87     20.88 o   0.29309
  -5  -1   3     2353.28     2843.72     66.67 o   0.25070
  -4  -1   3     3723.63     3591.50     77.99 o   0.20956
  -3  -1   3     4615.81     4739.19     96.69 o   0.17056
  -2  -1   3      847.01      900.00     28.90 o   0.13558
  -1  -1   3     5692.02     7128.73    164.49 o   0.10857
   0  -1   3     7351.31     8260.82    159.06 o   0.09647
   1  -1   3    17872.68    19498.62    453.99 o   0.10459
   2  -1   3     2198.86     2476.47     69.14 o   0.12917
   3  -1   3     8267.66     8508.39    210.75 o   0.16292
   5  -1   3       20.81        9.79     10.28 o   0.24208
   6  -1   3     4218.23     4476.25    187.59 o   0.28426
   7  -1   3     1907.60     2039.14    107.88 o   0.32729
   8  -1   3      608.57      553.51     54.96 o   0.37087
 -11   1  -3      236.93      175.43     48.62 o   0.50350
 -12   1  -3      143.08      422.61     69.81 o   0.54808
 -13   1  -3       39.89       73.79     52.38 o   0.59278
 -14   0   3      688.17      706.14     79.16 o   0.64678
 -13   0   3      307.02      298.80     49.59 o   0.60176
 -12   0   3      517.61      480.69     57.98 o   0.55680
 -11   0   3       41.92       64.12     22.62 o   0.51191
 -10   0   3     2991.13     2848.23     80.00 o   0.46711
  -9   0   3       24.25       45.04     16.12 o   0.42242
  -8   0   3       56.10       54.65     19.37 o   0.37789
  -7   0   3     2638.92     2253.11     73.27 o   0.33359
  -6   0   3       23.46        8.09     12.80 o   0.28961
  -5   0   3      388.66      324.38     20.78 o   0.24613
   4   0  -3     2733.00     2426.04     98.96 o   0.20347
  -3   0   3     1949.42     2485.20     66.84 o   0.16228
  -2   0   3      478.98      493.97     18.63 o   0.12402
  -1   0   3    15907.62    18676.64    351.08 o   0.09242
   1   0   3       71.21      108.52      5.57 o   0.08487
   2   0   3    19099.03    20175.08    377.98 o   0.11272
   3   0   3       23.79       81.81      8.85 o   0.14940
   4   0   3       82.12      148.50     15.76 o   0.18987
   5   0   3     7310.20     8268.55    210.15 o   0.23215
   6   0   3      466.36      354.84     38.40 o   0.27541
   7   0   3     2187.58     1926.52    104.44 o   0.31925
   8   0   3      105.10      223.73     40.23 o   0.36346
   9   0   3      716.83      817.36     68.95 o   0.40792
  10   0   3     2421.27     2475.62    137.57 o   0.45256
  11   0   3       77.45       67.76     36.79 o   0.49733
  12   0   3        1.59       14.21     22.34 o   0.54220
 -14   1   3      175.77      221.15     53.89 o   0.64988
 -13   1   3        5.85       10.54     31.95 o   0.60489
 -12   1   3      879.60      837.32     52.88 o   0.55996
 -11   1   3     1201.22     1278.04     85.19 o   0.51511
 -10   1   3      916.23      923.31     49.48 o   0.47035
  -9   1   3     2147.11     2097.22     76.49 o   0.42572
  -8   1   3      607.98      743.57     40.31 o   0.38126
  -7   1   3      407.94      402.13     27.87 o   0.33703
  -6   1   3       50.69       50.69     15.06 o   0.29315
  -5   1   3      681.55      841.89     34.12 o   0.24980
  -4   1   3     4725.85     4691.04    120.61 o   0.20731
   3  -1  -3     3010.22     3427.00    125.09 o   0.16633
  -2   1   3     5171.27     5287.94    129.26 o   0.12833
  -1   1   3      546.83      827.57     38.29 o   0.09688
   0   1   3      594.40      564.55     15.66 o   0.08010
   1   1   3     6875.89     7389.45    177.43 o   0.08695
   2   1   3     6411.07     6357.88    123.85 o   0.11322
   3   1   3     6518.71     6693.91    131.86 o   0.14896
   4   1   3      515.62      419.53     23.05 o   0.18888
   5   1   3     3086.07     2686.70     80.42 o   0.23081
   6   1   3      863.14      814.45     58.30 o   0.27384
   7   1   3      684.56      593.95     52.38 o   0.31751
   8   1   3     1509.95     1385.82     57.00 o   0.36160
   9   1   3      232.85      257.22     27.80 o   0.40596
  10   1   3      286.43      341.34     31.06 o   0.45053
  11   1   3      702.25      681.02     45.82 o   0.49523
  12   1   3      701.14      772.68     50.84 o   0.54005
  13   1   3      515.01      658.16     74.86 o   0.58494
  14   1   3       83.88      124.02     45.28 o   0.62990
 -14   2   3      122.96      148.43     49.48 o   0.65608
 -13   2   3      260.96      211.03     53.78 o   0.61136
 -12   2   3      176.61      197.70     45.18 o   0.56672
 -11   2   3      187.45      227.49     44.32 o   0.52222
 -10   2   3      375.08      318.38     45.50 o   0.47787
  -9   2   3       59.27       75.60     22.11 o   0.43373
  -8   2   3     1831.87     1135.63     71.10 o   0.38987
  -7   2   3      576.29      669.50     36.31 o   0.34640
  -6   2   3     2332.63     2524.58     79.23 o   0.30347
  -5   2   3       23.73       17.02     13.20 o   0.26137
  -4   2   3       40.70       85.24     12.89 o   0.22056
  -3   2   3      130.66      243.65     13.30 o   0.18191
  -2   2   3     5944.71     5658.78    113.28 o   0.14714
  -1   2   3     8819.19     9246.07    177.76 o   0.11968
   0   2   3     2324.14     1810.83     40.16 o   0.10540
   1   2   3     4811.11     5117.94    100.51 o   0.10959
   2   2   3     2332.00     2330.28     61.85 o   0.13047
   3   2   3       29.20       23.16      6.99 o   0.16171
   4   2   3      122.32      283.57     14.07 o   0.19847
   5   2   3      706.02      594.78     22.66 o   0.23821
   6   2   3      308.35      474.64     21.92 o   0.27967
   7   2   3      749.08      701.15     36.34 o   0.32218
   8   2   3       90.89       57.01     16.28 o   0.36537
   9   2   3     2780.18     2770.69     94.58 o   0.40903
  10   2   3      222.56      232.02     26.51 o   0.45302
  11   2   3     1209.30     1137.56     58.05 o   0.49726
  12   2   3     2816.26     2798.06    105.28 o   0.54168
  13   2   3      220.56      160.59     51.84 o   0.58624
  14   2   3       70.01      131.65     49.69 o   0.63092
 -13   3   3      563.12      559.42     69.27 o   0.62106
 -12   3   3      471.33      534.25     64.54 o   0.57697
 -11   3   3       39.93       30.12     35.60 o   0.53309
 -10   3   3     4133.90     4064.19    184.36 o   0.48948
  -9   3   3      616.07      778.94     44.26 o   0.44621
  -8   3   3      375.04      373.55     30.31 o   0.40341
  -7   3   3      986.86      943.86     44.01 o   0.36123
  -6   3   3     2255.05     2300.99     74.80 o   0.31991
  -5   3   3     1193.40     1244.96     39.12 o   0.27986
  -4   3   3      131.33      127.10     10.91 o   0.24167
  -3   3   3     2109.36     1970.83     49.13 o   0.20642
  -2   3   3    12533.28    13603.26    261.78 o   0.17585
  -1   3   3      359.58      436.15     17.18 o   0.15281
   0   3   3       47.54        1.59      7.41 o   0.14105
   1   3   3        5.40       46.08     10.25 o   0.14335
   2   3   3        2.60       41.24      7.55 o   0.15912
   3   3   3       56.53       91.61      9.61 o   0.18494
   4   3   3      164.52      162.41     12.25 o   0.21726
   5   3   3     1903.80     1781.52     45.91 o   0.25360
   6   3   3      200.79      264.89     17.18 o   0.29246
   7   3   3     2345.44     2438.46     80.59 o   0.33298
   8   3   3      815.56      823.93     42.46 o   0.37460
   9   3   3      360.73      343.44     30.37 o   0.41700
  10   3   3     1128.31     1157.18     56.25 o   0.45997
  11   3   3      247.08      233.98     29.39 o   0.50335
  12   3   3      514.82      546.19     69.38 o   0.54706
  13   3   3        6.73       64.54     42.06 o   0.59101
  14   3   3       12.06       61.96     45.61 o   0.63516
 -13   4   3       33.26       52.92     46.90 o   0.63385
 -12   4   3      333.09      447.78     63.68 o   0.59050
 -11   4   3       69.46      141.12     44.42 o   0.54749
 -10   4   3      168.25      211.03     46.57 o   0.50488
  -9   4   3      165.93      258.15     46.79 o   0.46279
  -8   4   3      238.06      272.11     28.74 o   0.42139
  -7   4   3     1246.15     1299.22     55.04 o   0.38088
  -6   4   3      731.14      609.97     28.55 o   0.34159
  -5   4   3       19.29      117.68     15.67 o   0.30400
  -4   4   3     9147.83    10168.39    205.35 o   0.26881
  -3   4   3     6856.44     6105.84    128.28 o   0.23710
  -2   4   3     1200.37     1285.74     36.71 o   0.21045
  -1   4   3     5780.59     6066.80    123.91 o   0.19098
   0   4   3     7955.89     7058.31    141.18 o   0.18103
   1   4   3      853.02      996.67     36.36 o   0.18216
   2   4   3     1041.25      897.22     26.82 o   0.19419
   3   4   3       53.40      126.88     11.67 o   0.21528
   4   4   3      675.14      561.33     21.20 o   0.24311
   5   4   3      927.32      951.51     30.30 o   0.27562
   6   4   3      546.75      582.41     24.11 o   0.31136
   7   4   3        4.81       19.49     15.54 o   0.34935
   8   4   3       52.46       54.57     18.01 o   0.38891
   9   4   3      394.03      371.17     31.97 o   0.42962
  10   4   3      112.65       97.41     21.27 o   0.47118
  11   4   3      367.22      378.07     34.81 o   0.51338
  12   4   3      101.41      119.50     41.63 o   0.55607
  13   4   3      438.75      563.62     71.42 o   0.59916
  14   4   3      534.62      637.08     76.48 o   0.64256
 -13   5   3       10.21       53.67     53.14 o   0.64954
 -12   5   3      212.82      215.55     56.68 o   0.60712
 -11   5   3     2094.26     1978.47    126.49 o   0.56515
 -10   5   3       62.33      106.49     40.34 o   0.52375
  -9   5   3      173.50      139.40     40.77 o   0.48306
  -8   5   3     2427.69     2391.65     86.77 o   0.44327
  -7   5   3     1221.42     1153.86     44.15 o   0.40466
  -6   5   3       23.45       45.50     14.92 o   0.36758
  -5   5   3      579.73      518.71     26.85 o   0.33257
  -4   5   3     7076.37     6692.27    143.97 o   0.30034
  -3   5   3       61.77       60.10     13.00 o   0.27188
  -2   5   3       64.87       39.90     12.34 o   0.24848
  -1   5   3      197.69      151.27     14.32 o   0.23170
   0   5   3    11575.41    10233.67    202.29 o   0.22302
   1   5   3      129.39      170.87     13.38 o   0.22340
   2   5   3      895.28      936.69     29.44 o   0.23278
   3   5   3      152.40       69.84     11.09 o   0.25017
   4   5   3      150.56      214.10     14.74 o   0.27403
   5   5   3      303.61      452.53     20.64 o   0.30285
   6   5   3        7.34       10.17     10.85 o   0.33534
   7   5   3        3.57       28.69     16.90 o   0.37054
   8   5   3       58.69       53.42     20.46 o   0.40776
   9   5   3      281.37      326.10     30.26 o   0.44648
  10   5   3      102.43      105.40     22.56 o   0.48635
  11   5   3       25.78       53.00     21.21 o   0.52711
  12   5   3      299.89      373.99     57.98 o   0.56856
  13   5   3       23.58       83.68     38.18 o   0.61057
  14   5   3      961.15     1091.53    103.26 o   0.65302
 -12   6   3      377.17      515.97     73.25 o   0.62656
 -11   6   3      193.79      198.99     54.10 o   0.58578
 -10   6   3       45.98       72.39     41.20 o   0.54572
  -9   6   3      195.55      204.80     45.28 o   0.50656
  -8   6   3     2010.07     2048.03     84.42 o   0.46851
  -7   6   3     1175.37     1070.45     44.02 o   0.43187
  -6   6   3      920.25      908.97     38.60 o   0.39704
  -5   6   3     4837.07     4576.26    109.15 o   0.36453
  -4   6   3     7513.98     6885.35    150.44 o   0.33502
  -3   6   3       58.60       51.66     13.65 o   0.30937
  -2   6   3    12148.29    12260.96    245.17 o   0.28860
  -1   6   3    10438.73    10405.52    209.81 o   0.27384
   0   6   3     2180.91     2359.33     59.91 o   0.26608
   1   6   3       17.04      117.44     14.21 o   0.26594
   2   6   3     5196.76     5133.45    110.62 o   0.27342
   3   6   3     6953.38     6832.29    142.01 o   0.28794
   4   6   3       22.80       66.36     12.38 o   0.30851
   5   6   3     1751.71     1645.05     45.31 o   0.33400
   6   6   3     1510.08     1235.32     37.81 o   0.36338
   7   6   3      952.72     1097.36     52.85 o   0.39580
   8   6   3      404.39      358.50     31.62 o   0.43055
   9   6   3       39.10       44.54     18.71 o   0.46713
  10   6   3      672.49      607.59     42.62 o   0.50513
  11   6   3        0.73        1.18     31.62 o   0.54426
  12   6   3      266.83      239.22     52.06 o   0.58429
  13   6   3      117.97      169.52     47.22 o   0.62504
 -12   7   3     1635.63     1457.56    117.46 o   0.64858
 -11   7   3       65.23      106.81     50.55 o   0.60908
 -10   7   3       65.06       92.61     44.75 o   0.57044
  -9   7   3     1826.33     1949.52     87.35 o   0.53287
  -8   7   3      698.59      661.55     48.21 o   0.49659
  -7   7   3       36.17       42.30     18.33 o   0.46193
  -6   7   3     2342.24     2514.63     74.39 o   0.42925
  -5   7   3     2938.90     2714.34     76.37 o   0.39907
  -4   7   3      749.98      775.39     34.89 o   0.37198
  -3   7   3       54.36      194.03     20.17 o   0.34870
  -2   7   3     1704.22     1836.78     54.59 o   0.33005
  -1   7   3    12706.78    12052.12    243.07 o   0.31684
   0   7   3      153.24      169.17     16.83 o   0.30976
   1   7   3       85.65      124.18     15.64 o   0.30924
   2   7   3    16139.31    16121.99    315.78 o   0.31532
   3   7   3       32.80       82.37     13.86 o   0.32762
   4   7   3        3.46       21.74     12.48 o   0.34548
   5   7   3     4586.46     4145.87    126.31 o   0.36809
   6   7   3      527.65      531.49     37.15 o   0.39463
   7   7   3      357.13      350.94     31.42 o   0.42438
   8   7   3       22.15       58.94     20.32 o   0.45670
   9   7   3       27.84       64.11     20.64 o   0.49108
  10   7   3      186.05      183.42     26.94 o   0.52713
  11   7   3       81.05       69.81     39.15 o   0.56452
  12   7   3       30.14       60.02     39.58 o   0.60300
  13   7   3      223.29      228.89     52.60 o   0.64239
 -11   8   3       27.21        2.69     44.85 o   0.63475
 -10   8   3       48.14       61.63     44.85 o   0.59757
  -9   8   3     1454.53     1512.85     77.46 o   0.56159
  -8   8   3        3.09       11.69     24.44 o   0.52707
  -7   8   3      217.75      160.01     30.15 o   0.49430
  -6   8   3     1728.00     1527.10     47.99 o   0.46365
  -5   8   3     2671.22     2641.49     77.21 o   0.43557
  -4   8   3       63.55       82.84     18.42 o   0.41060
  -3   8   3     4978.67     4502.54    109.40 o   0.38932
  -2   8   3     4625.97     4165.37    102.00 o   0.37238
  -1   8   3       36.99       78.15     15.87 o   0.36038
   0   8   3     3900.73     3618.44    112.36 o   0.35383
   1   8   3     2154.95     1953.79     56.55 o   0.35303
   2   8   3     1932.54     1906.42     55.46 o   0.35802
   3   8   3      122.58      150.48     18.27 o   0.36857
   4   8   3     1108.14     1117.23     53.91 o   0.38422
   5   8   3     3546.82     3071.81    103.98 o   0.40437
   6   8   3      565.27      649.68     41.59 o   0.42839
   7   8   3       57.24       52.16     19.53 o   0.45567
   8   8   3     2182.10     2055.02     84.17 o   0.48566
   9   8   3     2332.77     2429.63     96.05 o   0.51789
  10   8   3      127.48      100.75     24.73 o   0.55197
  11   8   3      243.80      153.17     47.65 o   0.58757
  12   8   3      944.17     1000.42    101.00 o   0.62444
  13   8   3      307.36      242.98     55.39 o   0.66237
 -11   9   3       92.36      130.58     61.85 o   0.66251
 -10   9   3     1021.30     1014.42     66.73 o   0.62679
  -9   9   3      467.60      517.47     48.27 o   0.59239
  -8   9   3       53.28      110.68     29.48 o   0.55954
  -7   9   3      821.90      767.48     53.40 o   0.52856
  -6   9   3     1353.83     1372.71     54.84 o   0.49977
  -5   9   3      509.53      551.97     34.25 o   0.47358
  -4   9   3      322.86      336.93     27.03 o   0.45045
  -3   9   3      404.29      450.44     29.38 o   0.43086
  -2   9   3     1233.18     1153.65     45.22 o   0.41532
  -1   9   3       19.24       37.81     16.16 o   0.40429
   0   9   3     2600.93     2317.45     84.60 o   0.39816
   1   9   3     6084.05     6177.59    139.70 o   0.39714
   2   9   3        2.82       19.76     15.69 o   0.40128
   3   9   3      521.86      458.75     27.10 o   0.41042
   4   9   3     4478.60     4281.95    135.62 o   0.42424
   5   9   3     1015.49      986.01     52.77 o   0.44230
   6   9   3     1321.42     1165.57     59.43 o   0.46410
   7   9   3     3118.58     3114.54    112.10 o   0.48914
   8   9   3     1597.74     1503.71     72.53 o   0.51696
   9   9   3      448.28      571.19     44.63 o   0.54713
  10   9   3       23.55       37.75     39.80 o   0.57928
  11   9   3      735.31      773.04     89.28 o   0.61310
  12   9   3     1212.26     1342.57    120.25 o   0.64834
 -10  10   3      649.36      601.17     56.47 o   0.65783
  -9  10   3      254.82      254.44     38.13 o   0.62494
  -8  10   3        4.24       20.83     26.06 o   0.59369
  -7  10   3     1049.16     1105.37     64.53 o   0.56437
  -6  10   3      689.74      606.54     47.70 o   0.53727
  -5  10   3       78.25       65.08     20.54 o   0.51276
  -4  10   3      881.18      950.87     44.83 o   0.49123
  -3  10   3      657.58      583.52     34.70 o   0.47307
  -2  10   3       75.92       73.82     18.66 o   0.45870
  -1  10   3      810.89      870.85     39.81 o   0.44847
   0  10   3     2527.77     2231.80     86.77 o   0.44267
   1  10   3     1247.65     1393.95     50.49 o   0.44148
   2  10   3        6.43       28.60     16.72 o   0.44494
   3  10   3      972.72      878.99     50.89 o   0.45293
   4  10   3     1332.56     1325.40     64.17 o   0.46522
   5  10   3      462.14      500.12     40.38 o   0.48149
   6  10   3       52.12       86.08     24.25 o   0.50135
   7  10   3     5306.17     5107.79    163.74 o   0.52439
   8  10   3     3599.05     3649.50    131.54 o   0.55021
   9  10   3       36.53       44.73     25.63 o   0.57843
  10  10   3     1716.45     1682.04    134.88 o   0.60873
  11  10   3     1266.25     1487.67    127.89 o   0.64081
  -9  11   3       11.28       24.56     30.51 o   0.65898
  -8  11   3      236.13      303.09     41.50 o   0.62924
  -7  11   3      986.36      969.17     63.50 o   0.60144
  -6  11   3      266.31      325.10     39.49 o   0.57589
  -5  11   3        0.77        0.21     20.66 o   0.55287
  -4  11   3        7.41        1.38     18.36 o   0.53273
  -3  11   3     1460.84     1320.69     54.33 o   0.51580
  -2  11   3      518.24      565.24     34.93 o   0.50241
  -1  11   3      418.02      383.06     29.51 o   0.49284
   0  11   3     1753.34     1605.06     57.36 o   0.48732
   1  11   3      386.52      342.13     27.86 o   0.48599
   2  11   3        2.32        0.00     18.58 o   0.48888
   3  11   3     1123.90     1056.36     59.33 o   0.49592
   4  11   3      504.23      466.80     40.79 o   0.50693
   5  11   3      275.88      241.21     32.10 o   0.52167
   6  11   3     1507.46     1625.34     78.78 o   0.53982
   7  11   3     1191.38     1075.39     63.05 o   0.56107
   8  11   3       31.70       29.57     23.89 o   0.58506
   9  11   3      108.85      222.94     35.41 o   0.61148
  10  11   3      576.37      585.67     80.99 o   0.64003
   8 -12  -3      846.04      936.42     94.55 o   0.66596
  -7  12   3      903.08      993.20     66.21 o   0.63957
  -6  12   3       73.03      150.15     35.09 o   0.61540
  -5  12   3      842.28      892.59     60.54 o   0.59371
  -4  12   3     1385.74     1323.51     57.86 o   0.57479
  -3  12   3      556.02      513.48     36.75 o   0.55892
  -2  12   3      435.97      498.71     35.31 o   0.54636
  -1  12   3      277.66      256.80     26.88 o   0.53735
   0  12   3      548.51      608.13     46.69 o   0.53206
   1  12   3      115.36       99.85     26.12 o   0.53061
   2  12   3      754.63      682.49     49.25 o   0.53303
   3  12   3      681.80      709.28     50.69 o   0.53927
   4  12   3        2.94       19.43     21.08 o   0.54919
   5  12   3       21.83       29.81     24.47 o   0.56261
   6  12   3      926.86      935.49     60.17 o   0.57927
   7  12   3     1172.23     1096.30     67.10 o   0.59891
   8  12   3        4.06       40.57     26.31 o   0.62125
   9  12   3      984.74      883.72     99.60 o   0.64601
  -6  13   3       27.33       35.54     33.54 o   0.65566
  -5  13   3      122.40       98.28     32.75 o   0.63515
  -4  13   3      376.37      349.01     34.79 o   0.61731
  -3  13   3      206.69      210.56     29.87 o   0.60235
  -2  13   3       52.79       66.83     23.67 o   0.59051
  -1  13   3     1334.74     1268.49     70.74 o   0.58197
   0  13   3      400.00      388.67     41.30 o   0.57688
   1  13   3       58.03       48.51     24.76 o   0.57534
   2  13   3      377.53      355.21     39.58 o   0.57736
   3  13   3      262.98      279.97     35.44 o   0.58291
   4  13   3       79.22       78.75     27.58 o   0.59190
   5  13   3      432.03      475.29     45.70 o   0.60416
   6  13   3      184.83      194.97     35.66 o   0.61951
   7  13   3        4.32       11.17     27.14 o   0.63772
   8  13   3       10.92       30.95     31.37 o   0.65856
  -4  14   3       53.68       74.02     34.91 o   0.66018
  -3  14   3      657.14      674.68     57.64 o   0.64603
  -2  14   3      338.74      292.26     41.21 o   0.63481
  -1  14   3      409.91      370.48     43.79 o   0.62668
   0  14   3       29.10       54.03     28.43 o   0.62176
   1  14   3       40.61       38.48     27.44 o   0.62013
   2  14   3      667.98      742.84     57.23 o   0.62181
   3  14   3      441.50      327.18     41.04 o   0.62677
   4  14   3       16.89       58.21     28.84 o   0.63495
   5  14   3      564.41      493.77     50.35 o   0.64621
  -6 -14  -3      216.59      241.47     53.46 o   0.66040
  -1 -15  -3      334.25      321.39     64.43 o   0.66499
  -2 -14   4      145.83      167.69     55.82 o   0.66445
  -1 -14   4       46.08       73.25     44.21 o   0.66170
   0 -14   4      309.85      365.17     65.18 o   0.66206
  -6 -13   4      224.14      251.69     60.02 o   0.66446
  -5 -13   4      311.36      329.99     43.52 o   0.64898
  -4 -13   4      174.79      250.57     38.73 o   0.63635
  -3 -13   4        9.62        7.16     25.67 o   0.62675
  -2 -13   4      769.86      836.33     61.73 o   0.62034
  -1 -13   4      554.11      468.69     47.36 o   0.61719
   0 -13   4       59.78       64.70     27.70 o   0.61737
   1 -13   4      548.00      655.28     55.28 o   0.62088
   2 -13   4      397.51      332.28     42.95 o   0.62765
   3 -13   4       30.72       32.08     28.76 o   0.63758
   4 -13   4       34.08       59.20     31.11 o   0.65052
  -7 -12   4      157.84      198.79     36.25 o   0.64390
  -6 -12   4      501.92      569.98     51.86 o   0.62442
  -5 -12   4        2.62       32.98     25.93 o   0.60771
  -4 -12   4      341.16      292.38     38.55 o   0.59400
  -3 -12   4     1230.44     1155.53     69.72 o   0.58350
  -2 -12   4      113.33      137.96     32.56 o   0.57639
  -1 -12   4       77.12       72.18     26.85 o   0.57280
   0 -12   4      387.44      382.92     42.66 o   0.57278
   1 -12   4      133.68       99.03     29.47 o   0.57634
   2 -12   4      530.29      520.20     47.17 o   0.58342
   3 -12   4      103.75       94.83     30.94 o   0.59388
   4 -12   4      405.79      406.45     43.28 o   0.60756
   5 -12   4      673.39      757.17     47.11 o   0.62424
   6 -12   4       58.78       81.82     25.51 o   0.64369
   7 -12   4      110.59       77.77     49.91 o   0.66567
  -9 -11   4       48.79       79.06     31.22 o   0.65541
  -8 -11   4      142.76      168.02     33.89 o   0.62959
  -7 -11   4      428.76      555.08     49.44 o   0.60608
  -6 -11   4       65.15       76.33     27.87 o   0.58513
  -5 -11   4       37.33       60.85     26.47 o   0.56705
  -4 -11   4      955.67      956.37     61.06 o   0.55211
  -3 -11   4     1177.07     1099.68     65.41 o   0.54058
  -2 -11   4      271.89      283.49     35.42 o   0.53267
  -1 -11   4      318.27      356.98     39.28 o   0.52854
   0 -11   4      665.04      700.66     52.14 o   0.52829
   1 -11   4       57.28       58.83     24.33 o   0.53192
   2 -11   4        1.82        3.90     17.48 o   0.53936
   3 -11   4      303.17      338.44     31.23 o   0.55044
   4 -11   4      815.18      796.56     45.02 o   0.56495
   5 -11   4       42.60       63.79     22.33 o   0.58265
   6 -11   4        7.18       62.95     22.28 o   0.60324
   7 -11   4        4.17       37.76     23.69 o   0.62644
   8 -11   4       15.51       23.24     23.65 o   0.65197
 -10 -10   4      351.97      361.92     42.47 o   0.65146
  -9 -10   4       26.14       38.58     25.02 o   0.62199
  -8 -10   4      163.97      133.61     30.18 o   0.59452
  -7 -10   4      733.19      668.38     70.67 o   0.56934
  -6 -10   4       82.58      121.11     27.47 o   0.54677
  -5 -10   4      612.56      538.25     45.20 o   0.52714
  -4 -10   4     1444.34     1413.36     72.35 o   0.51080
  -3 -10   4      190.94      174.42     28.64 o   0.49806
  -2 -10   4      267.77      254.64     33.02 o   0.48921
  -1 -10   4      128.33      100.11     26.03 o   0.48447
   0 -10   4       53.72       42.71     23.12 o   0.48394
   1 -10   4       32.49       21.01     16.68 o   0.48765
   2 -10   4     1528.15     1404.75     55.16 o   0.49550
   3 -10   4     1087.86     1060.30     48.00 o   0.50730
   4 -10   4      294.18      245.05     26.45 o   0.52278
   5 -10   4        4.70       12.62     18.94 o   0.54163
   6 -10   4      512.64      524.52     37.93 o   0.56350
   7 -10   4      772.24      846.45     47.90 o   0.58807
   8 -10   4        0.50        9.45     21.10 o   0.61500
   9 -10   4       67.78      141.45     28.26 o   0.64400
 -11  -9   4      206.91      262.81     39.63 o   0.65416
 -10  -9   4       28.68       75.24     28.35 o   0.62132
  -9  -9   4       80.77       85.43     27.06 o   0.59014
  -8  -9   4       47.17       73.43     25.17 o   0.56089
  -7  -9   4      649.03      584.63     45.99 o   0.53390
  -6  -9   4      182.52      181.20     30.04 o   0.50953
  -5  -9   4      762.86      764.78     51.82 o   0.48816
  -4  -9   4      949.56      896.61     53.52 o   0.47020
  -3  -9   4       22.33       33.87     20.47 o   0.45607
  -2  -9   4     1453.06     1239.95     63.22 o   0.44612
  -1  -9   4     5530.12     5493.88    168.72 o   0.44063
   0  -9   4      722.22      696.96     35.36 o   0.43977
   1  -9   4     1127.34     1111.51     60.16 o   0.44358
   2  -9   4     3618.92     3219.73    115.17 o   0.45193
   3  -9   4      947.18      966.73     56.07 o   0.46457
   4  -9   4       10.11       21.78     21.58 o   0.48117
   5  -9   4      322.20      364.22     38.65 o   0.50134
   6  -9   4      521.32      521.87     44.97 o   0.52467
   7  -9   4       39.52       30.69     26.18 o   0.55074
   8  -9   4        8.55       72.06     27.73 o   0.57920
   9  -9   4      159.37      149.34     26.67 o   0.60971
  10  -9   4      716.71      691.08     45.85 o   0.64197
 -12  -8   4      645.74      679.69     55.53 o   0.66344
 -11  -8   4      435.73      463.98     47.22 o   0.62762
 -10  -8   4      190.61      143.49     29.68 o   0.59310
  -9  -8   4     1076.03      978.61     60.16 o   0.56014
  -8  -8   4     2076.18     1904.78     85.15 o   0.52901
  -7  -8   4       25.34       49.62     23.07 o   0.50005
  -6  -8   4     1405.51     1311.54     66.23 o   0.47368
  -5  -8   4     2081.98     2113.58     86.16 o   0.45035
  -4  -8   4      204.91      190.81     26.39 o   0.43053
  -3  -8   4      883.57      797.89     47.23 o   0.41476
  -2  -8   4     3111.68     2819.26    100.58 o   0.40348
  -1  -8   4       79.32       48.25     14.40 o   0.39710
   0  -8   4       42.27       49.10     19.96 o   0.39584
   1  -8   4     1487.55     1518.81     67.72 o   0.39976
   2  -8   4     1102.04     1144.66     57.74 o   0.40871
   3  -8   4      179.34      172.06     26.12 o   0.42236
   4  -8   4     1888.05     1795.60     77.64 o   0.44028
   5  -8   4      349.53      327.28     34.59 o   0.46197
   6  -8   4      461.22      423.96     37.89 o   0.48693
   7  -8   4       11.55       24.36     22.28 o   0.51469
   8  -8   4     1209.26     1172.43     65.56 o   0.54481
   9  -8   4     1275.98     1388.14     73.09 o   0.57692
  10  -8   4       10.30       38.14     23.03 o   0.61072
  11  -8   4       45.80       30.14     31.50 o   0.64594
 -12  -7   4      251.71      293.15     39.78 o   0.64068
 -11  -7   4        5.70       30.43     26.39 o   0.60330
 -10  -7   4     1505.84     1449.21     74.91 o   0.56710
  -9  -7   4     1154.59     1099.18     62.30 o   0.53229
  -8  -7   4     1806.16     1752.20     79.06 o   0.49918
  -7  -7   4      603.83      634.81     43.74 o   0.46813
  -6  -7   4       26.01       26.73     18.36 o   0.43957
  -5  -7   4     5347.52     5014.81    152.66 o   0.41402
  -4  -7   4       41.69       50.39     19.33 o   0.39207
  -3  -7   4     1121.30     1095.14     53.31 o   0.37435
  -2  -7   4     8748.68     8547.28    230.27 o   0.36148
  -1  -7   4      329.37      240.36     26.22 o   0.35400
   0  -7   4      774.86      727.57     42.46 o   0.35225
   1  -7   4     4475.54     4072.78    126.29 o   0.35630
   2  -7   4        9.30       53.39     19.17 o   0.36597
   3  -7   4      279.59      311.36     30.57 o   0.38084
   4  -7   4     2524.59     2474.69     90.93 o   0.40031
   5  -7   4      241.44      182.93     26.88 o   0.42377
   6  -7   4      208.20      197.72     28.09 o   0.45058
   7  -7   4        8.44       52.58     22.78 o   0.48018
   8  -7   4      662.30      707.63     48.97 o   0.51210
   9  -7   4      679.99      804.91     53.58 o   0.54592
  10  -7   4        6.72       39.29     26.60 o   0.58131
  11  -7   4      418.71      530.16     47.73 o   0.61801
 -12   7  -4      655.35      881.89     95.73 o   0.65579
 -13  -6   4      532.42      542.11     67.98 o   0.66009
 -12  -6   4      239.97      185.63     33.57 o   0.62038
 -11  -6   4      236.25      283.07     35.48 o   0.58149
 -10  -6   4     1328.13     1300.90     68.64 o   0.54361
  -9  -6   4     2659.41     2749.53    105.07 o   0.50696
  -8  -6   4       38.04       20.92     19.35 o   0.47182
  -7  -6   4      760.27      778.56     46.54 o   0.43856
  -6  -6   4     2337.90     2282.45     85.59 o   0.40763
  -5  -6   4     1588.20     1651.80     67.76 o   0.37962
  -4  -6   4      349.44      319.95     28.88 o   0.35521
  -3  -6   4     2792.51     2721.10     91.80 o   0.33518
  -2  -6   4     3034.08     3025.84     98.15 o   0.32037
  -1  -6   4     1662.89     1843.85     69.07 o   0.31151
   0  -6   4        4.68       18.80     15.37 o   0.30912
   1  -6   4      747.96      544.37     34.53 o   0.31334
   2  -6   4     2032.59     1979.64     72.85 o   0.32392
   3  -6   4       58.03       36.68     17.93 o   0.34027
   4  -6   4     2865.31     2728.58     93.16 o   0.36160
   5  -6   4     5780.30     5715.24    164.55 o   0.38709
   6  -6   4      404.33      341.16     31.41 o   0.41597
   7  -6   4     1268.69     1211.74     59.81 o   0.44760
   8  -6   4      952.40      808.57     50.08 o   0.48143
   9  -6   4      151.23      134.61     28.10 o   0.51702
  10  -6   4     1050.94     1100.01     62.57 o   0.55404
 -11   6  -4      855.69      757.01     76.91 o   0.59222
 -12   6  -4       87.64      134.56     50.66 o   0.63135
 -13  -5   4       18.20        0.00     35.06 o   0.64378
 -12  -5   4        0.54       40.12     33.24 o   0.60280
 -11  -5   4      639.79      720.57     51.26 o   0.56248
 -10  -5   4      340.81      265.05     32.46 o   0.52299
  -9  -5   4     2245.14     2476.52     96.41 o   0.48453
  -8  -5   4      712.64      758.67     46.47 o   0.44736
  -7  -5   4      888.20      817.49     46.54 o   0.41183
  -6  -5   4     5520.88     5092.25    149.52 o   0.37841
  -5  -5   4      116.72       88.17     19.13 o   0.34771
  -4  -5   4     1862.25     1724.04     65.64 o   0.32049
  -3  -5   4     8997.51     8253.83    216.63 o   0.29774
  -2  -5   4     6538.89     6393.16    172.66 o   0.28052
  -1  -5   4       19.02       11.78     15.16 o   0.26991
   0  -5   4     3384.74     2835.34     89.28 o   0.26668
   1  -5   4     1390.92     1165.42     48.78 o   0.27112
   2  -5   4       72.55       71.56     17.87 o   0.28285
   3  -5   4     1560.91     1617.79     61.53 o   0.30103
   4  -5   4        1.37        0.00     15.78 o   0.32457
   5  -5   4      944.92      978.81     47.70 o   0.35240
   6  -5   4      875.26      913.63     47.75 o   0.38359
   7  -5   4        6.83       39.00     19.75 o   0.41738
   8  -5   4      269.18      283.06     31.40 o   0.45320
   9  -5   4        2.54       15.96     20.95 o   0.49059
  10  -5   4      763.49      768.54     50.67 o   0.52923
 -11   5  -4      719.57      707.64     74.32 o   0.56887
 -12   5  -4      121.13       92.39     45.18 o   0.60930
 -13   5  -4      256.44      330.75     66.26 o   0.65038
 -13  -4   4      272.14      312.68     53.14 o   0.63031
 -12  -4   4       16.24       23.99     32.59 o   0.58818
 -11  -4   4     1901.52     1596.96     76.59 o   0.54656
 -10  -4   4     2012.59     1897.59     82.21 o   0.50559
  -9  -4   4        5.85        7.23     18.54 o   0.46543
  -8  -4   4     3241.54     3272.33    110.65 o   0.42631
  -7  -4   4     3956.27     3663.57    116.68 o   0.38856
  -6  -4   4      572.68      611.01     37.13 o   0.35259
  -5  -4   4      806.35      800.58     41.33 o   0.31903
  -4  -4   4     4571.99     4343.16    124.75 o   0.28871
  -3  -4   4    10276.98    10108.43    253.72 o   0.26275
  -2  -4   4      495.08      591.09     22.05 o   0.24257
  -1  -4   4     4271.34     4629.01     99.58 o   0.22968
   0  -4   4     4360.86     3882.11     86.56 o   0.22535
   1  -4   4     1022.96      987.75     41.00 o   0.23005
   2  -4   4       53.60      119.22     17.52 o   0.24326
   3  -4   4     1606.13     1499.18     55.56 o   0.26371
   4  -4   4     6091.39     5537.10    150.80 o   0.28988
   5  -4   4       50.55       77.73     18.86 o   0.32035
   6  -4   4     2787.63     2866.49     94.10 o   0.35402
   7  -4   4     2994.62     2613.87     91.03 o   0.39007
   8  -4   4      266.97      209.53     26.96 o   0.42789
   9  -4   4      241.09      262.49     30.33 o   0.46706
 -10   4  -4      587.07      610.52     66.15 o   0.50726
 -11   4  -4      449.38      497.68     63.46 o   0.54826
 -12   4  -4       44.80       71.96     41.30 o   0.58990
 -14  -3   4      420.72      483.59     67.98 o   0.66326
 -13  -3   4       16.59       25.17     34.20 o   0.61985
 -12  -3   4      123.24      205.44     43.35 o   0.57674
 -11  -3   4      478.74      441.00     38.95 o   0.53401
  -9  -3   4      429.15      480.26     52.17 o   0.45008
  -8  -3   4      353.47      236.74     26.58 o   0.40920
  -7  -3   4     7528.41     7594.35    159.71 o   0.36937
  -6  -3   4      534.35      507.43     22.23 o   0.33096
  -5  -3   4     3603.74     3603.87     80.72 o   0.29454
  -4  -3   4     7703.13     7153.23    185.83 o   0.26092
  -3  -3   4     2302.07     2124.67     50.09 o   0.23135
  -2  -3   4     2550.17     2539.34     57.80 o   0.20755
  -1  -3   4     5811.76     5722.88    117.23 o   0.19170
   0  -3   4    22831.16    22768.43    430.89 o   0.18583
   1  -3   4     2586.90     2820.87     64.95 o   0.19086
   2  -3   4     6098.07     5999.04    125.01 o   0.20601
   3  -3   4    10022.58    10062.10    249.44 o   0.22927
   4  -3   4     4372.01     4134.47    115.31 o   0.25846
   5  -3   4      439.30      423.87     28.39 o   0.29181
   6  -3   4       89.63      121.33     20.32 o   0.32806
   7  -3   4     9180.13     8922.24    233.98 o   0.36633
   8  -3   4        2.21       17.21     17.99 o   0.40607
  -9   3  -4       51.54       48.29     26.35 o   0.44688
 -10   3  -4     2081.35     1974.82    120.90 o   0.48849
 -11   3  -4      958.31      885.55     80.24 o   0.53071
 -12   3  -4      111.08      156.07     43.13 o   0.57341
 -13   3  -4     1177.48     1336.66    112.29 o   0.61649
 -14   3  -4       78.08       59.27     50.66 o   0.65988
 -14  -2   4      495.42      487.04     68.30 o   0.65663
 -13  -2   4        2.49       53.14     33.24 o   0.61256
 -12  -2   4      568.29      517.80     59.70 o   0.56869
 -11  -2   4      126.51      131.44     35.50 o   0.52507
 -10  -2   4       30.53       35.06     19.62 o   0.48176
  -9  -2   4     2599.66     2491.02     90.90 o   0.43888
  -8  -2   4       11.66       24.07     14.17 o   0.39654
  -7  -2   4        9.15       52.44     13.10 o   0.35495
  -6  -2   4      763.46      753.78     33.66 o   0.31439
  -5  -2   4      410.08      345.30     21.11 o   0.27535
  -4  -2   4       55.84       72.79     11.90 o   0.23854
  -3  -2   4       15.99       28.32      8.18 o   0.20518
  -2  -2   4     3966.50     3475.16     73.71 o   0.17723
  -1  -2   4     6667.85     6528.24    129.84 o   0.15760
   0  -2   4      177.73      280.06     13.53 o   0.14959
   1  -2   4     5523.90     5043.54    103.20 o   0.15501
   2  -2   4     4336.13     4451.46     93.93 o   0.17261
   3  -2   4     3082.24     2703.53     63.21 o   0.19919
   4  -2   4       73.53       62.52     11.03 o   0.23167
   5  -2   4     1411.86      716.68     44.32 o   0.26792
   6  -2   4     1960.93     1704.45     61.24 o   0.30659
   7  -2   4     2016.16     2093.98     74.28 o   0.34689
  -8   2  -4      555.53      394.10     46.47 o   0.38831
  -9   2  -4     1014.90      978.16     77.34 o   0.43052
 -10   2  -4     1064.23     1142.51     88.52 o   0.47331
 -11   2  -4       43.71      125.95     38.83 o   0.51654
 -12   2  -4       69.44      126.49     41.41 o   0.56011
 -13   2  -4      208.08      208.35     53.67 o   0.60393
 -14   2  -4      386.52      391.41     65.50 o   0.64797
 -14  -1   4       14.69        9.14     36.36 o   0.65309
 -13  -1   4       68.37       53.89     35.50 o   0.60855
 -12  -1   4      125.33      205.44     41.95 o   0.56415
 -11  -1   4        6.64       11.62     27.11 o   0.51992
 -10  -1   4       26.39       71.61     22.46 o   0.47589
  -9  -1   4       34.22       32.20     15.98 o   0.43214
  -8  -1   4     1072.35      931.90     36.47 o   0.38876
  -7  -1   4      168.73      219.52     18.80 o   0.34588
  -6  -1   4      112.88       75.45     12.93 o   0.30372
  -5  -1   4     7646.13     7140.89    146.77 o   0.26262
  -4  -1   4       89.46       97.74     13.73 o   0.22318
  -3  -1   4     4451.45     4424.61     91.85 o   0.18646
  -2  -1   4    10500.34    11226.17    214.98 o   0.15438
  -1  -1   4     1944.64     2033.10     54.32 o   0.13044
   0  -1   4     2678.80     2466.44     52.92 o   0.11963
   1  -1   4     8510.19     9341.28    225.35 o   0.12538
   2  -1   4      288.74      331.45     14.14 o   0.14575
   3  -1   4     4212.36     4459.45     94.14 o   0.17573
   4  -1   4     4092.65     4208.03    108.54 o   0.21126
   5  -1   4     1958.20     2000.15     62.14 o   0.24999
 -11   1  -4       25.10        0.00     36.89 o   0.50603
 -12   1  -4      313.38      152.31     51.84 o   0.55020
 -13   1  -4      288.58      322.47     68.09 o   0.59456
 -14   0   4       87.62       99.28     46.79 o   0.65266
 -13   0   4     1307.21     1434.86    107.13 o   0.60790
 -12   0   4      811.98      837.68     76.26 o   0.56323
 -11   0   4        5.01        8.93     25.17 o   0.51868
 -10   0   4      700.57      693.14     43.28 o   0.47428
  -9   0   4       90.58       97.06     18.37 o   0.43008
  -8   0   4     1334.24     1257.82     52.07 o   0.38615
  -7   0   4     1973.46     1825.97     62.81 o   0.34259
  -6   0   4        4.41       21.01     13.89 o   0.29956
  -5   0   4      291.11      410.12     23.20 o   0.25733
  -4   0   4        2.78       28.07     11.16 o   0.21637
  -3   0   4      138.17       90.13     10.89 o   0.17755
  -2   0   4    12793.07    12969.40    304.89 o   0.14265
  -1   0   4      144.93      139.75      9.05 o   0.11527
   1   0   4    22745.94    24890.22    466.21 o   0.10726
   2   0   4     2746.54     2987.99     62.54 o   0.12955
   3   0   4       13.30       13.88      7.26 o   0.16179
   4   0   4    17472.74    17685.07    422.85 o   0.19920
   5   0   4     1379.45     1391.11     52.09 o   0.23938
   6   0   4       17.76       78.43     17.01 o   0.28113
   7   0   4     3552.99     3718.49    169.62 o   0.32386
   8   0   4      325.42      206.19     37.00 o   0.36721
   9   0   4     3616.08     3790.01    182.53 o   0.41100
  10   0   4        4.06       99.49     33.34 o   0.45509
  11   0   4      183.53      133.05     40.12 o   0.49941
  12   0   4      604.25      667.52     73.68 o   0.54390
 -14   0  -4       10.17       98.63     78.84 o   0.63324
 -14   1   4      932.62      868.66     90.35 o   0.65536
 -13   1   4      200.19      283.96     52.38 o   0.61060
 -12   1   4       47.29        7.21     27.75 o   0.56593
 -11   1   4       17.54       52.81     35.28 o   0.52137
 -10   1   4      111.85       74.75     33.24 o   0.47697
  -9   1   4      620.91      612.44     37.95 o   0.43276
  -8   1   4       31.99       33.80     18.85 o   0.38882
  -7   1   4     2227.69     2318.42     75.02 o   0.34524
  -6   1   4      180.11      129.12     17.06 o   0.30219
  -5   1   4      809.43      722.73     31.18 o   0.25992
  -4   1   4       66.31       27.80     10.64 o   0.21888
  -3   1   4     1698.19     1543.05     44.79 o   0.17993
  -2   1   4     7618.68     7810.53    260.40 o   0.14476
  -1   1   4      305.50      583.63     32.48 o   0.11683
   0   1   4     2536.56     3041.77     77.67 o   0.10226
   1   1   4      504.37      559.06     22.51 o   0.10667
   2   1   4    11629.90    13526.91    321.57 o   0.12812
   3   1   4     2029.79     2164.44     63.96 o   0.15988
   4   1   4        5.14       12.59     10.80 o   0.19704
   5   1   4     1747.15     1782.35     60.57 o   0.23707
   6   1   4       12.50       17.72     13.33 o   0.27873
   7   1   4     1966.20     1538.87     92.18 o   0.32139
   8   1   4     4075.28     3898.76    180.38 o   0.36471
   9   1   4      137.11      134.32     22.77 o   0.40846
  10   1   4      288.68      264.73     28.97 o   0.45253
  11   1   4     1723.38     1698.98     73.79 o   0.49683
  12   1   4      155.62       92.50     39.58 o   0.54131
  13   1   4      108.66      175.11     47.86 o   0.58592
  14   1   4      231.89      382.49     60.77 o   0.63063
 -14   2   4      725.67      758.52     86.48 o   0.66116
 -12   2   4      106.96      111.97     45.61 o   0.57220
 -11   2   4     2595.85     2323.64    126.60 o   0.52794
 -10   2   4      544.61      584.81     57.87 o   0.48389
  -9   2   4       18.30       20.54     29.36 o   0.44010
  -8   2   4     3634.33     3340.53    103.91 o   0.39667
  -7   2   4     2036.94     2082.88     70.64 o   0.35371
  -6   2   4     4949.17     4490.88    123.24 o   0.31144
  -5   2   4      486.13      513.85     26.06 o   0.27016
  -4   2   4       45.95       36.53     11.24 o   0.23043
  -3   2   4     1191.68     1450.91     43.46 o   0.19318
  -2   2   4    13131.03    13750.14    316.28 o   0.16017
  -1   2   4    13655.16    13663.78    259.55 o   0.13456
   0   2   4    75910.83    81511.13   1502.66 o   0.12112
   1   2   4      998.48      771.63     20.91 o   0.12388
   2   2   4     6443.80     6494.34    127.23 o   0.14190
   3   2   4     6251.56     6411.24    157.29 o   0.17042
   4   2   4     1177.81     1343.65     43.63 o   0.20508
   5   2   4       16.84        0.00      7.56 o   0.24329
   6   2   4     3543.20     3752.03    106.00 o   0.28361
   7   2   4       45.22       98.55     13.61 o   0.32526
   8   2   4      212.11      225.38     23.11 o   0.36779
   9   2   4     1203.09     1270.19     56.64 o   0.41092
  10   2   4      204.61      199.16     26.58 o   0.45448
  11   2   4      441.08      438.25     36.95 o   0.49837
  12   2   4       87.51      200.06     49.26 o   0.54249
  13   2   4      301.63      270.19     56.15 o   0.58680
  14   2   4      457.52      535.33     74.00 o   0.63126
 -13   3   4       47.07       70.02     48.08 o   0.62585
 -12   3   4      305.28      320.64     55.39 o   0.58193
 -11   3   4      362.23      334.62     54.21 o   0.53825
 -10   3   4      683.00      726.36     67.33 o   0.49487
  -9   3   4      191.88      107.35     37.11 o   0.45187
  -8   3   4     4340.14     4078.64    121.67 o   0.40939
  -7   3   4     1464.29     1497.14     57.10 o   0.36759
  -6   3   4      341.12      469.57     28.12 o   0.32674
  -5   3   4      175.51      165.97     17.68 o   0.28725
  -4   3   4     1069.75      799.59     27.74 o   0.24975
  -3   3   4     3510.80     3731.76     81.92 o   0.21530
  -2   3   4     1002.37      980.95     28.51 o   0.18560
  -1   3   4    15410.03    15108.17    287.71 o   0.16326
   0   3   4        2.89       14.61      7.66 o   0.15156
   1   3   4     1160.13      844.58     24.15 o   0.15299
   2   3   4      387.36      452.38     20.06 o   0.16719
   3   3   4     1752.51     1673.37     40.84 o   0.19134
   4   3   4       35.13       15.54      8.97 o   0.22223
   5   3   4      467.93      388.83     18.75 o   0.25744
   6   3   4     2287.90     2484.33     62.00 o   0.29543
   7   3   4     3505.65     3537.61     84.03 o   0.33525
   8   3   4      304.86      302.52     26.56 o   0.37632
   9   3   4     5864.83     5910.49    167.95 o   0.41829
  10   3   4     1614.55     1482.94     65.62 o   0.46089
  11   3   4      331.33      357.13     34.39 o   0.50397
  12   3   4      610.23      566.52     68.52 o   0.54742
  13   3   4      944.72      971.92     92.29 o   0.59116
  14   3   4        6.27       55.72     46.14 o   0.63512
 -13   4   4      563.38      629.02     77.34 o   0.63817
 -12   4   4     1925.49     1939.43    126.06 o   0.59495
 -11   4   4       11.07       17.53     38.08 o   0.55208
 -10   4   4     1167.86     1152.08     88.95 o   0.50964
  -9   4   4     5271.23     4952.10    212.65 o   0.46774
  -8   4   4      250.67      247.61     42.59 o   0.42655
  -7   4   4       17.44       11.85     17.67 o   0.38630
  -6   4   4      968.36      833.06     33.10 o   0.34730
  -5   4   4     7793.25     7684.65    161.52 o   0.31004
  -4   4   4        8.92       21.29     11.52 o   0.27522
  -3   4   4       13.06       83.15     18.06 o   0.24389
  -2   4   4     5040.78     5304.12    111.70 o   0.21755
  -1   4   4     1916.84     1615.21     41.93 o   0.19822
   0   4   4     1054.74     1052.49     30.60 o   0.18806
   1   4   4      239.66      329.44     15.79 o   0.18856
   2   4   4    10035.44     8627.41    169.39 o   0.19965
   3   4   4      664.94      640.09     22.59 o   0.21972
   4   4   4       31.22       64.00     23.45 o   0.24659
   5   4   4     3560.72     3855.70     86.05 o   0.27830
   6   4   4     3293.53     3223.57     75.89 o   0.31338
   7   4   4        4.46       12.90     11.98 o   0.35082
   8   4   4     2372.27     2183.29     61.38 o   0.38995
   9   4   4       34.46       31.93     18.68 o   0.43030
  10   4   4       98.20      126.49     22.84 o   0.47157
  11   4   4       45.04       88.74     36.46 o   0.51352
  12   4   4       54.86      108.64     40.12 o   0.55600
  13   4   4      906.93      930.83     93.26 o   0.59891
  14   4   4        1.09        0.00     37.97 o   0.64215
 -13   5   4      444.63      435.19     74.32 o   0.65339
 -12   5   4      269.37      240.08     57.44 o   0.61105
 -11   5   4       11.09       28.61     39.69 o   0.56918
 -10   5   4      508.00      578.68     65.93 o   0.52788
  -9   5   4     1666.44     1703.33    107.78 o   0.48730
  -8   5   4     1092.59      911.26     74.54 o   0.44765
  -7   5   4       56.42      125.89     19.11 o   0.40917
  -6   5   4     2832.37     2868.07     75.88 o   0.37225
  -5   5   4     3392.57     2867.45     73.70 o   0.33739
  -4   5   4        8.08       35.65     13.43 o   0.30530
  -3   5   4     2268.28     2178.29     57.45 o   0.27695
  -2   5   4     4334.89     4338.20     96.32 o   0.25358
  -1   5   4       11.21       69.54     12.94 o   0.23669
   0   5   4      304.12      453.96     20.75 o   0.22771
   1   5   4      213.40      208.03     18.76 o   0.22759
   2   5   4     6370.61     6335.57    130.45 o   0.23634
   3   5   4       44.84       61.09     10.72 o   0.25304
   4   5   4      852.55      844.70     28.62 o   0.27625
   5   5   4     4261.36     4451.54     98.11 o   0.30449
   6   5   4      848.97      810.40     29.36 o   0.33650
   7   5   4       23.74       57.50     13.39 o   0.37129
   8   5   4     2586.20     2482.34     87.17 o   0.40816
   9   5   4     2059.70     1935.99     76.27 o   0.44660
  10   5   4        1.60       20.65     18.04 o   0.48623
  11   5   4     1561.08     1382.05    107.02 o   0.52679
  12   5   4      616.26      721.41     78.41 o   0.56807
  13   5   4       18.37       21.40     37.43 o   0.60992
  14   5   4       41.53      115.20     48.08 o   0.65225
 -12   6   4      258.15      384.21     69.27 o   0.62999
 -11   6   4      118.06      111.76     49.26 o   0.58926
 -10   6   4      925.60      976.22     86.16 o   0.54925
  -9   6   4        2.02       13.55     36.36 o   0.51014
  -8   6   4      433.37      384.00     37.62 o   0.47214
  -7   6   4      609.11      561.50     31.63 o   0.43556
  -6   6   4      397.67      331.76     24.37 o   0.40077
  -5   6   4      379.03      375.89     25.53 o   0.36828
  -4   6   4        6.41      202.97     36.25 o   0.33877
  -3   6   4     2567.97     2498.90     66.43 o   0.31307
  -2   6   4     6371.76     5755.85    125.59 o   0.29218
  -1   6   4      286.40      317.10     20.07 o   0.27721
   0   6   4       51.59       62.95     12.89 o   0.26913
   1   6   4    15586.30    15229.17    369.72 o   0.26858
   2   6   4      141.66      299.03     18.40 o   0.27559
  -3  -6  -4      129.04      244.81     28.50 o   0.28961
   4   6   4     6730.24     6586.26    138.48 o   0.30971
   5   6   4     3230.13     2868.43     69.52 o   0.33478
   6   6   4      377.51      417.62     21.79 o   0.36379
   7   6   4     2915.00     2877.20     96.75 o   0.39589
   8   6   4      652.86      532.21     37.50 o   0.43038
   9   6   4     1139.01     1216.83     58.06 o   0.46673
  10   6   4       50.55       95.87     22.05 o   0.50454
  11   6   4      404.53      279.87     52.27 o   0.54350
  12   6   4     1511.78     1519.19    119.93 o   0.58339
  13   6   4        2.63       18.50     34.53 o   0.62403
 -12   7   4      349.30      547.27     80.24 o   0.65153
 -11   7   4       49.36        0.00     43.02 o   0.61203
 -10   7   4      488.52      510.16     67.55 o   0.57340
  -9   7   4       66.14       66.26     43.02 o   0.53582
  -8   7   4       37.17       46.20     24.72 o   0.49954
  -7   7   4     1187.81     1212.61     62.52 o   0.46485
  -6   7   4      391.39      326.77     26.64 o   0.43214
  -5   7   4       20.40       18.23     16.18 o   0.40190
  -4   7   4     3193.47     2891.01     77.66 o   0.37472
  -3   7   4     1336.81     1226.80     43.12 o   0.35130
  -2   7   4       36.08       88.89     16.42 o   0.33246
  -1   7   4     3063.27     2714.06     70.40 o   0.31900
   0   7   4       15.40       47.95     13.60 o   0.31161
   1   7   4     3382.21     2875.48     90.61 o   0.31074
   2   7   4      994.19      979.61     35.04 o   0.31643
   3   7   4     1002.56      981.76     34.50 o   0.32835
   4   7   4    12191.77    12412.88    248.17 o   0.34585
   5   7   4     1246.49     1280.98     40.56 o   0.36814
   6   7   4      162.40      156.32     23.35 o   0.39440
   7   7   4     2679.86     2545.60     91.26 o   0.42390
   8   7   4     1130.09     1158.46     57.06 o   0.45601
   9   7   4      727.97      581.64     41.04 o   0.49021
  10   7   4     1461.57     1363.33    108.96 o   0.52611
  11   7   4     1106.00     1117.67    101.21 o   0.56337
  12   7   4      659.21      658.81     78.63 o   0.60174
  13   7   4       54.76       10.33     36.25 o   0.64102
 -11   8   4      541.49      575.56     79.38 o   0.63720
 -10   8   4      350.74      376.03     66.15 o   0.59999
  -9   8   4      226.75      234.86     36.36 o   0.56397
  -8   8   4      828.81      764.09     53.16 o   0.52939
  -7   8   4     1016.22     1071.42     60.12 o   0.49655
  -6   8   4     1682.27     1680.09     58.86 o   0.46581
  -5   8   4        0.82       18.80     17.28 o   0.43761
  -4   8   4     1347.90     1255.94     47.59 o   0.41249
  -3   8   4     4759.13     4756.54    114.51 o   0.39104
  -2   8   4      843.61      872.22     36.82 o   0.37387
  -1   8   4     1829.34     1872.58     56.53 o   0.36162
   0   8   4     9735.81     9082.84    190.80 o   0.35478
   1   8   4      131.55      145.01     17.48 o   0.35366
   2   8   4     1260.27     1362.24     44.74 o   0.35834
   3   8   4    11334.67    11285.28    229.79 o   0.36857
   4   8   4     3726.28     3467.54     84.68 o   0.38393
   5   8   4       48.09       74.18     21.41 o   0.40382
   6   8   4      723.67      751.86     44.63 o   0.42761
   7   8   4      442.13      490.97     37.84 o   0.45469
   8   8   4     1089.67     1079.17     57.29 o   0.48451
   9   8   4       97.07      163.63     26.54 o   0.51660
  10   8   4     1086.17      952.99     94.65 o   0.55056
  11   8   4     2303.33     2335.36    157.68 o   0.58606
  12   8   4      270.67      197.70     52.70 o   0.62284
  13   8   4      254.68      299.66     61.31 o   0.66068
 -10   9   4     1004.98     1104.47     70.66 o   0.62872
  -9   9   4        2.83       48.06     28.99 o   0.59424
  -8   9   4      943.39      861.05     57.61 o   0.56130
  -7   9   4      345.73      338.59     38.29 o   0.53021
  -6   9   4      334.16      320.30     37.21 o   0.50129
  -5   9   4      885.28      942.47     43.47 o   0.47495
  -4   9   4     1375.31     1262.72     49.66 o   0.45164
  -3   9   4      174.52      177.12     21.91 o   0.43185
  -2   9   4      427.41      416.36     27.79 o   0.41608
  -1   9   4       60.28       61.51     16.35 o   0.40480
   0   9   4     3502.54     3050.20     81.00 o   0.39840
   1   9   4      318.01      422.28     26.89 o   0.39710
   2   9   4     1060.13      957.88     38.21 o   0.40096
   3   9   4     4481.15     4587.45    108.75 o   0.40984
   4   9   4     1304.54     1142.07     56.24 o   0.42341
   5   9   4       84.63      117.27     23.15 o   0.44125
   6   9   4     3704.97     3683.52    123.16 o   0.46286
   7   9   4     3785.07     3687.50    125.33 o   0.48774
   8   9   4       31.95       30.73     22.51 o   0.51542
   9   9   4     3166.40     3271.32    120.28 o   0.54547
  10   9   4     1810.33     1902.86    139.72 o   0.57752
  11   9   4     1043.60     1070.02    105.62 o   0.61125
  12   9   4      111.85      144.88     49.48 o   0.64641
 -10  10   4       74.54      107.59     37.09 o   0.65929
  -9  10   4       53.62       71.58     31.35 o   0.62630
  -8  10   4      333.17      378.40     41.56 o   0.59494
  -7  10   4      490.59      465.36     44.49 o   0.56549
  -6  10   4       26.31       35.35     25.29 o   0.53824
  -5  10   4      746.00      841.89     43.11 o   0.51356
  -4  10   4     1415.39     1466.46     56.28 o   0.49184
  -3  10   4      698.60      760.35     39.38 o   0.47347
  -2  10   4      251.12      218.32     22.88 o   0.45887
  -1  10   4     1798.94     1722.82     58.03 o   0.44839
   0  10   4      990.54      978.64     52.39 o   0.44234
   1  10   4      122.45      161.29     20.99 o   0.44090
   2  10   4      388.23      291.35     24.53 o   0.44411
   3  10   4      452.90      385.82     34.18 o   0.45186
   4  10   4       39.61       55.03     20.68 o   0.46395
   5  10   4      629.66      675.04     45.61 o   0.48003
   6  10   4      360.25      365.18     35.24 o   0.49972
   7  10   4      255.35      260.03     33.72 o   0.52262
   8  10   4      138.09      211.32     32.67 o   0.54831
   9  10   4      594.18      572.76     75.08 o   0.57644
  10  10   4     1073.51     1066.90    103.47 o   0.60666
  11  10   4       49.76       85.83     46.14 o   0.63867
  -9  11   4      543.59      566.50     54.38 o   0.65992
  -8  11   4      712.28      709.67     56.26 o   0.63004
  -7  11   4      136.07      121.79     32.09 o   0.60210
   6 -11  -4      745.08      784.44     81.53 o   0.57637
  -5  11   4      602.31      606.37     48.68 o   0.55318
  -4  11   4      119.31      139.10     24.37 o   0.53284
  -3  11   4       50.80       65.67     21.11 o   0.51570
  -2  11   4      328.13      334.63     27.99 o   0.50208
  -1  11   4      603.34      647.37     36.01 o   0.49228
   0  11   4       18.05        1.13     15.21 o   0.48652
   1  11   4       27.80       12.50     16.41 o   0.48496
   2  11   4     1096.23     1188.72     61.73 o   0.48763
   3  11   4      102.03       85.21     23.28 o   0.49446
   4  11   4      163.84      139.27     26.83 o   0.50528
   5  11   4      786.92      749.99     50.90 o   0.51985
   6  11   4      857.54      855.33     54.91 o   0.53786
   7  11   4       42.58        8.00     24.28 o   0.55898
   8  11   4     1377.36     1396.67     74.01 o   0.58287
   9  11   4      263.40      290.20     59.05 o   0.60920
  10  11   4        8.17        0.00     36.14 o   0.63768
   8 -12  -4      227.89      305.58     63.03 o   0.66636
  -7  12   4        5.30       34.74     31.26 o   0.63981
  -6  12   4      413.55      409.12     45.86 o   0.61547
  -5  12   4     1064.32     1056.44     65.48 o   0.59359
  -4  12   4      176.10      154.21     26.34 o   0.57448
  -3  12   4      410.44      418.05     34.25 o   0.55840
  -2  12   4     1643.02     1544.65     60.62 o   0.54562
  -1  12   4      178.22      254.33     27.34 o   0.53639
   0  12   4       13.12       45.40     19.70 o   0.53088
   1  12   4      266.43      229.50     31.91 o   0.52922
   2  12   4     1554.43     1426.46     72.05 o   0.53143
   3  12   4        6.14        4.88     19.01 o   0.53748
   4  12   4       29.61       47.68     22.95 o   0.54723
   5  12   4      159.88      154.33     28.94 o   0.56050
   6  12   4      236.15      261.04     35.14 o   0.57703
   7  12   4       49.42       24.12     24.96 o   0.59656
   8  12   4       90.15       96.05     45.71 o   0.61880
   9  12   4      307.13      329.57     64.21 o   0.64347
  -6  13   4      125.75      141.66     38.61 o   0.65535
  -5  13   4        7.04       45.72     32.01 o   0.63466
  -4  13   4      132.66      160.20     35.48 o   0.61662
  -3  13   4       17.90       24.14     23.35 o   0.60146
  -2  13   4      168.84      221.64     29.21 o   0.58942
  -1  13   4      238.12      206.38     32.93 o   0.58067
   0  13   4       43.43       25.30     24.96 o   0.57537
   1  13   4      694.63      695.99     52.63 o   0.57363
   2  13   4       71.58       79.03     26.28 o   0.57546
   3  13   4       28.80       57.63     25.20 o   0.58084
   4  13   4      442.87      464.23     43.72 o   0.58967
   5  13   4      645.65      536.93     47.18 o   0.60180
   6  13   4       69.85       72.53     27.94 o   0.61702
   7  13   4      299.77      337.13     41.42 o   0.63513
   8  13   4       90.40      124.13     52.06 o   0.65588
  -4  14   4      353.22      429.09     48.70 o   0.65917
  -3  14   4     1220.14     1298.73     74.12 o   0.64483
  -2  14   4       15.20        6.28     26.02 o   0.63341
  -1  14   4      453.19      509.47     48.57 o   0.62509
   0  14   4      775.12      739.21     56.58 o   0.61998
   1  14   4       95.70      134.57     32.48 o   0.61816
   2  14   4       35.02       22.41     26.58 o   0.61966
   3  14   4       91.15      101.40     30.16 o   0.62447
   4  14   4      645.00      563.28     51.19 o   0.63249
   5  14   4      140.50      109.72     32.17 o   0.64362
   6  14   4       17.36       62.50     29.88 o   0.65770
   0 -15  -4      441.41      375.17     66.58 o   0.66466
  -1 -15  -4        1.43        8.17     43.88 o   0.66278
  -2 -15  -4       97.16      135.96     51.52 o   0.66400
  -5 -13   5       17.05       65.77     32.79 o   0.65906
  -4 -13   5      429.35      458.93     49.08 o   0.64646
  -3 -13   5      304.24      334.41     43.39 o   0.63684
  -2 -13   5      159.26      188.34     35.71 o   0.63035
  -1 -13   5        6.46       10.64     25.09 o   0.62708
   0 -13   5      344.78      307.28     41.54 o   0.62708
   1 -13   5      225.68      217.12     39.38 o   0.63035
   2 -13   5       37.40       38.91     29.10 o   0.63684
   3 -13   5      204.34      158.60     35.93 o   0.64646
   4 -13   5      336.84      351.94     46.34 o   0.65907
  -7 -12   5        2.60        0.00     27.11 o   0.65403
  -6 -12   5      203.79      215.21     37.88 o   0.63469
  -5 -12   5      186.81      161.31     32.84 o   0.61808
  -4 -12   5      425.51      442.27     44.94 o   0.60442
  -3 -12   5        0.83       29.69     24.15 o   0.59392
  -2 -12   5      476.43      454.67     46.56 o   0.58675
  -1 -12   5     1260.68     1346.25     76.39 o   0.58302
   0 -12   5      308.33      337.28     41.72 o   0.58281
   1 -12   5      212.51      209.40     34.64 o   0.58612
   2 -12   5      120.38      122.78     31.56 o   0.59290
   3 -12   5      336.92      350.28     41.16 o   0.60301
   4 -12   5      270.33      251.13     38.38 o   0.61631
   5 -12   5       94.90      128.54     27.09 o   0.63258
   6 -12   5       77.20       75.03     25.84 o   0.65161
  -9 -11   5      266.21      184.68     52.60 o   0.66534
  -8 -11   5       21.90        5.03     26.06 o   0.63976
  -7 -11   5       84.78       97.73     28.56 o   0.61644
  -6 -11   5      447.02      409.11     44.76 o   0.59568
  -5 -11   5      280.48      395.73     41.71 o   0.57774
  -4 -11   5        1.10       32.88     24.69 o   0.56288
  -3 -11   5      175.91      198.66     31.89 o   0.55137
  -2 -11   5      162.43      119.79     28.48 o   0.54341
  -1 -11   5      288.32      268.42     35.41 o   0.53916
   0 -11   5        2.13       14.33     22.74 o   0.53871
   1 -11   5      226.97      222.07     35.34 o   0.54206
   2 -11   5      185.36      222.87     35.11 o   0.54916
   3 -11   5      382.13      299.65     30.51 o   0.55984
   4 -11   5        1.66       19.65     21.19 o   0.57393
   5 -11   5      433.51      490.26     37.35 o   0.59116
   6 -11   5      268.16      271.48     30.97 o   0.61129
   7 -11   5       17.82       74.48     25.04 o   0.63402
   8 -11   5      556.13      588.13     52.63 o   0.65909
 -10 -10   5        2.04       33.51     27.54 o   0.66126
  -9 -10   5       94.26      104.38     31.26 o   0.63207
  -8 -10   5      408.37      401.39     42.59 o   0.60487
  -7 -10   5       28.15       30.29     23.60 o   0.57995
  -6 -10   5      123.85      107.59     29.15 o   0.55761
  -5 -10   5     1208.50     1247.28     69.38 o   0.53817
  -4 -10   5       25.53       27.40     22.43 o   0.52196
  -3 -10   5      329.55      270.41     33.96 o   0.50928
  -2 -10   5      107.24      115.19     25.54 o   0.50041
  -1 -10   5      105.75       84.91     24.95 o   0.49554
   0 -10   5      149.98      182.61     30.24 o   0.49481
   1 -10   5      237.45      199.62     23.72 o   0.49821
   2 -10   5     1278.02     1290.83     69.32 o   0.50568
   3 -10   5       29.88       69.73     25.13 o   0.51703
   4 -10   5      688.80      661.03     51.71 o   0.53202
   5 -10   5      545.34      546.43     47.03 o   0.55035
   6 -10   5      586.55      490.21     46.67 o   0.57169
   7 -10   5       75.19      132.03     25.57 o   0.59573
   8 -10   5      562.04      597.15     41.81 o   0.62215
   9 -10   5      582.84      615.14     43.83 o   0.65067
 -11  -9   5        1.21       41.09     41.52 o   0.66373
 -10  -9   5      961.44     1130.66     70.54 o   0.63121
  -9  -9   5      803.64      725.81     53.67 o   0.60035
  -8  -9   5      256.03      262.31     35.42 o   0.57143
  -7  -9   5       60.28       88.97     24.64 o   0.54476
  -6  -9   5      864.59      797.08     53.77 o   0.52068
  -5  -9   5      217.87      175.68     29.76 o   0.49956
  -4  -9   5       10.91       30.49     20.94 o   0.48180
  -3  -9   5      473.25      507.56     40.50 o   0.46778
  -2  -9   5      119.07      111.88     24.98 o   0.45784
  -1  -9   5      445.78      394.21     36.60 o   0.45225
   0  -9   5      364.22      312.55     33.77 o   0.45117
   1  -9   5     1920.77     1858.73     81.25 o   0.45463
   2  -9   5      928.54      907.91     54.05 o   0.46254
   3  -9   5     1022.14      964.69     57.41 o   0.47467
   4  -9   5      475.69      460.87     41.29 o   0.49070
   5  -9   5      672.04      669.13     48.79 o   0.51027
   6  -9   5       14.11       32.51     22.88 o   0.53300
   7  -9   5     1249.43     1298.45     71.55 o   0.55849
   8  -9   5      634.29      575.61     49.03 o   0.58638
   9  -9   5      169.80      116.49     31.87 o   0.61635
  10  -9   5       36.20      116.09     27.16 o   0.64811
 -11  -8   5      264.96      352.72     42.25 o   0.63720
 -10  -8   5     1262.47     1243.08     71.08 o   0.60305
  -9  -8   5     1758.63     1809.96     85.12 o   0.57046
  -8  -8   5       12.76       55.70     24.35 o   0.53972
  -7  -8   5      865.84      851.38     54.64 o   0.51116
  -6  -8   5     4797.49     4742.47    154.21 o   0.48516
  -5  -8   5       86.48      100.85     24.37 o   0.46216
  -4  -8   5      252.73      266.83     30.12 o   0.44263
  -3  -8   5     5880.38     5190.53    159.45 o   0.42704
  -2  -8   5      149.64      138.48     24.72 o   0.41583
  -1  -8   5     1941.21     1654.00     72.07 o   0.40937
   0  -8   5      765.82      673.57     44.37 o   0.40787
   1  -8   5      464.75      423.55     36.34 o   0.41141
   2  -8   5      550.22      541.74     40.65 o   0.41984
   3  -8   5      778.68      750.89     47.70 o   0.43288
   4  -8   5       51.70       50.40     22.80 o   0.45013
   5  -8   5       32.67       62.52     23.11 o   0.47114
   6  -8   5      662.87      734.04     48.83 o   0.49541
   7  -8   5      590.83      578.55     46.22 o   0.52250
   8  -8   5     2200.51     2051.86     90.19 o   0.55200
   9  -8   5       88.67       76.25     29.12 o   0.58353
  10  -8   5      671.36      691.23     53.52 o   0.61678
  11  -8   5      532.10      670.45     46.48 o   0.65150
 -12  -7   5       72.55       68.73     40.98 o   0.64987
 -11  -7   5     2196.17     2094.54     96.43 o   0.61287
 -10  -7   5     1454.29     1480.97     75.87 o   0.57707
  -9  -7   5      193.69      205.47     30.46 o   0.54270
  -8  -7   5     1356.59     1318.83     66.94 o   0.51005
  -7  -7   5     2444.27     2428.92     95.23 o   0.47947
  -6  -7   5     1298.35     1207.41     61.06 o   0.45139
  -5  -7   5      115.69      148.57     24.55 o   0.42628
  -4  -7   5       30.54       66.67     21.09 o   0.40472
  -3  -7   5     1770.42     1687.15     70.22 o   0.38729
  -2  -7   5     2028.96     1758.11     71.75 o   0.37457
  -1  -7   5      255.71      243.42     27.00 o   0.36705
   0  -7   5     3548.37     3137.26    105.34 o   0.36505
   1  -7   5     2205.57     2155.55     81.54 o   0.36867
   2  -7   5      214.49      246.28     27.35 o   0.37773
   3  -7   5      940.93      942.80     50.60 o   0.39186
   4  -7   5      596.34      584.01     40.08 o   0.41055
   5  -7   5      837.06      828.40     48.57 o   0.43319
   6  -7   5     3495.03     3350.10    116.11 o   0.45921
   7  -7   5     1019.07      848.15     52.74 o   0.48806
   8  -7   5      561.47      564.39     45.18 o   0.51928
   9  -7   5      327.47      345.18     39.35 o   0.55246
  10  -7   5     1096.15     1068.70     63.83 o   0.58727
  11  -7   5      591.01      579.28     49.47 o   0.62344
 -12   7  -5       15.61      121.22     58.73 o   0.66074
 -12  -6   5      783.17      799.93     79.49 o   0.62948
 -11  -6   5      545.79      503.95     44.53 o   0.59101
 -10  -6   5      584.44      585.88     47.57 o   0.55358
  -9  -6   5      299.46      305.60     34.15 o   0.51741
  -8  -6   5     2683.26     2534.77     97.41 o   0.48280
  -7  -6   5     4551.85     4565.47    143.64 o   0.45011
  -6  -6   5       74.44       80.44     21.19 o   0.41977
  -5  -6   5       56.20       77.73     20.56 o   0.39234
  -4  -6   5    11291.23    10156.80    267.15 o   0.36847
  -3  -6   5      434.23      370.68     30.72 o   0.34889
  -2  -6   5     1432.20     1302.79     57.07 o   0.33435
  -1  -6   5     5667.62     5710.34    162.04 o   0.32552
   0  -6   5     3698.29     3256.44    103.75 o   0.32289
   1  -6   5      583.51      606.28     36.75 o   0.32660
   2  -6   5     1984.05     2108.35     76.52 o   0.33643
   3  -6   5     1107.92      966.51     47.84 o   0.35188
   4  -6   5     4154.12     4009.11    124.04 o   0.37224
   5  -6   5        0.69       30.52     18.89 o   0.39677
   6  -6   5     1524.52     1469.48     65.13 o   0.42474
   7  -6   5     4334.73     4293.57    136.68 o   0.45551
   8  -6   5      455.29      452.26     38.67 o   0.48856
   9  -6   5     1410.91     1349.59     67.69 o   0.52346
  10  -6   5     1376.79     1407.05     71.22 o   0.55986
  11  -6   5       38.67       26.90     26.17 o   0.59748
 -12   6  -5      134.59      162.31     50.23 o   0.63611
 -13  -5   5        9.12        0.00     38.61 o   0.65237
 -12  -5   5     1385.55     1494.13    108.74 o   0.61177
 -11  -5   5      435.27      399.55     40.43 o   0.57189
 -10  -5   5      129.89      177.15     28.61 o   0.53289
  -9  -5   5     2060.14     2117.36     87.58 o   0.49497
  -8  -5   5     2117.65     2031.34     82.22 o   0.45841
  -7  -5   5      916.86      903.07     49.62 o   0.42355
  -6  -5   5      475.23      444.37     34.28 o   0.39084
  -5  -5   5     2156.18     2090.65     77.12 o   0.36089
  -4  -5   5     4916.04     4304.72    128.42 o   0.33441
  -3  -5   5      954.14      942.15     45.19 o   0.31231
  -2  -5   5      973.71      969.61     45.12 o   0.29557
  -1  -5   5     6890.05     7028.05    188.46 o   0.28512
   0  -5   5     4743.73     4713.26    134.05 o   0.28168
   1  -5   5      424.04      501.93     31.79 o   0.28549
   2  -5   5     2256.31     2139.55     73.80 o   0.29628
   3  -5   5     5147.34     4960.89    141.69 o   0.31333
   4  -5   5     1130.60     1275.49     54.87 o   0.33567
   5  -5   5     1739.71     1906.94     72.22 o   0.36234
   6  -5   5      902.28      764.19     43.38 o   0.39246
   7  -5   5      128.49      116.19     24.41 o   0.42529
   8  -5   5      366.96      417.40     36.26 o   0.46025
   9  -5   5       20.63       23.59     22.32 o   0.49689
  10  -5   5      205.23      227.94     32.78 o   0.53487
 -11   5  -5       96.22      113.15     40.66 o   0.57392
 -12   5  -5      131.68      221.04     53.14 o   0.61384
 -13  -4   5        4.99       75.51     41.41 o   0.63869
 -12  -4   5       99.99      115.84     40.01 o   0.59697
 -11  -4   5      383.62      452.40     57.98 o   0.55581
 -10  -4   5        3.63       17.82     18.65 o   0.51536
  -9  -4   5      837.11      771.82     48.60 o   0.47579
  -8  -4   5      637.39      613.95     41.35 o   0.43734
  -7  -4   5       16.86       40.23     17.70 o   0.40035
  -6  -4   5     3021.14     3197.37    103.62 o   0.36524
  -5  -4   5    10561.49    10582.37    271.54 o   0.33262
  -4  -4   5      589.37      541.95     32.73 o   0.30329
  -3  -4   5        3.78       31.39      9.42 o   0.27830
  -2  -4   5     4528.28     4596.83     99.48 o   0.25890
  -1  -4   5     9894.25     9435.97    188.95 o   0.24641
   0  -4   5      876.72      914.09     31.00 o   0.24191
   1  -4   5      982.24     1002.22     33.39 o   0.24585
   2  -4   5     6006.47     5667.08    122.80 o   0.25782
   3  -4   5     6132.94     5943.70    159.60 o   0.27680
   4  -4   5       36.23       42.61     15.59 o   0.30146
   5  -4   5      670.77      797.08     41.34 o   0.33053
   6  -4   5     8636.81     7934.11    211.05 o   0.36296
   7  -4   5     2166.44     2238.69     82.19 o   0.39792
   8  -4   5     1686.83     1699.72     70.98 o   0.43480
   9  -4   5     1555.51     1535.25     69.34 o   0.47316
 -10   4  -5     1397.37     1116.70     91.10 o   0.51266
 -11   4  -5       31.99       60.56     33.77 o   0.55306
 -12   4  -5      448.63      522.21     69.48 o   0.59418
 -13   4  -5      328.99      284.39     58.94 o   0.63587
 -13  -3   5      399.49      523.82     67.01 o   0.62799
 -12  -3   5      147.93      189.41     43.13 o   0.58529
 -11  -3   5       49.36      103.37     34.42 o   0.54303
 -10  -3   5      799.04      895.63     53.17 o   0.50130
  -9  -3   5      324.56      318.86     31.33 o   0.46026
  -8  -3   5      105.68       55.95     19.24 o   0.42011
  -7  -3   5      123.28       39.08     16.17 o   0.38112
  -6  -3   5     1091.81     1089.58     40.13 o   0.34371
  -5  -3   5     1407.60     1375.96     39.25 o   0.30843
  -4  -3   5      567.67      598.56     22.11 o   0.27610
  -3  -3   5      616.02      620.57     22.05 o   0.24789
  -2  -3   5     7418.75     6952.80    141.10 o   0.22536
  -1  -3   5     1074.87     1000.43     30.25 o   0.21031
   0  -3   5     1472.30     1334.46     37.38 o   0.20443
   1  -3   5     1481.70     1551.00     42.18 o   0.20849
   2  -3   5    10260.39    10858.90    215.78 o   0.22193
   3  -3   5     1313.16     1376.04     40.69 o   0.24322
   4  -3   5     5900.99     6079.09    131.24 o   0.27050
   5  -3   5     1588.83     1659.66     60.51 o   0.30216
   6  -3   5     2183.10     2207.64     76.75 o   0.33696
   7  -3   5      184.64      180.52     23.80 o   0.37403
   8  -3   5      980.79      949.02     49.22 o   0.41276
  -9   3  -5      463.31      454.12     54.53 o   0.45272
 -10   3  -5     1392.14     1216.08     92.50 o   0.49361
 -11   3  -5        1.45       20.54     33.99 o   0.53522
 -12   3  -5      746.15      925.45     89.28 o   0.57740
 -13   3  -5      266.83      295.04     60.23 o   0.62002
 -14  -2   5       62.20       69.05     42.92 o   0.66413
 -13  -2   5      285.46      315.80     53.57 o   0.62041
 -12  -2   5      393.66      313.32     49.16 o   0.57694
 -11  -2   5        2.11       23.56     27.86 o   0.53378
 -10  -2   5      912.46      973.34     53.04 o   0.49102
  -9  -2   5     1987.57     1876.83     76.28 o   0.44877
  -8  -2   5      294.67      270.66     21.28 o   0.40719
  -7  -2   5      631.23      706.03     29.47 o   0.36651
  -6  -2   5     1258.39     1260.99     39.18 o   0.32705
  -5  -2   5       83.19      146.99     14.08 o   0.28932
  -4  -2   5     3647.23     3734.07     98.24 o   0.25411
  -3  -2   5     7077.98     7624.45    182.01 o   0.22259
  -2  -2   5       53.80       50.69      9.00 o   0.19656
  -1  -2   5       23.28       50.03      9.43 o   0.17843
   0  -2   5     6016.16     6150.21    124.57 o   0.17075
   1  -2   5    15884.11    16898.15    321.90 o   0.17489
   2  -2   5     7375.01     7289.79    184.14 o   0.19008
   3  -2   5     5819.40     5785.30    152.81 o   0.21398
   4  -2   5      909.47     1184.48     48.19 o   0.24404
   5  -2   5     9097.01     7963.56    208.29 o   0.27829
  -6   2  -5      171.60      389.48     43.24 o   0.31534
  -8   2  -5     4344.84     3456.04    167.47 o   0.39469
  -9   2  -5      922.90      941.59     76.91 o   0.43603
 -10   2  -5      342.47      305.37     49.05 o   0.47809
 -11   2  -5     1345.70     1331.60    101.00 o   0.52071
 -12   2  -5      658.82      758.84     81.10 o   0.56376
 -13   2  -5       77.19      108.96     47.00 o   0.60714
 -14  -1   5      386.94      350.65     62.39 o   0.66026
 -13  -1   5      421.46      428.63     59.80 o   0.61606
 -12  -1   5       67.58       15.17     31.73 o   0.57205
 -11  -1   5      912.88      800.68     72.82 o   0.52826
 -10  -1   5      159.89      225.56     40.66 o   0.48477
  -9  -1   5      622.55      482.39     29.26 o   0.44164
  -8  -1   5        4.57        3.16     12.91 o   0.39901
  -7  -1   5      189.15      156.12     17.02 o   0.35705
  -6  -1   5     1044.11     1009.70     34.13 o   0.31604
  -5  -1   5      309.92      376.18     19.43 o   0.27637
  -4  -1   5     1340.94     1496.07     40.21 o   0.23875
  -3  -1   5    16912.00    17724.92    336.56 o   0.20428
  -2  -1   5     1080.22      987.45     27.45 o   0.17486
  -1  -1   5     2520.65     2322.04     62.46 o   0.15341
   0  -1   5    23404.14    24207.76    452.96 o   0.14356
   1  -1   5     2801.16     2784.07     77.03 o   0.14763
   2  -1   5       20.34       35.29      7.98 o   0.16460
   3  -1   5    13834.72    13927.26    268.15 o   0.19107
   4  -1   5      117.17      136.67     15.25 o   0.22369
   5  -1   5     3856.83     4021.10    107.64 o   0.26015
   6  -1   5     6583.63     6553.81    166.79 o   0.29905
 -10   1  -5     2847.61     1422.71    108.53 o   0.46646
 -11   1  -5     1063.16     1382.37    112.83 o   0.50981
 -12   1  -5      922.81      947.50     98.74 o   0.55349
 -13   1  -5      106.53      135.31     58.84 o   0.59741
 -14   0   5      398.89      393.03     63.03 o   0.65947
 -13   0   5      345.64      277.94     54.10 o   0.61502
 -12   0   5      241.98      189.63     43.13 o   0.57071
 -11   0   5     1289.16     1175.75     88.95 o   0.52659
 -10   0   5      885.74      959.21     51.24 o   0.48269
  -9   0   5      283.41      306.04     24.65 o   0.43908
  -8   0   5      456.74      451.12     26.41 o   0.39587
  -7   0   5     3341.29     3442.28     83.61 o   0.35319
  -6   0   5       17.35        2.80     20.44 o   0.31127
  -5   0   5      904.88     1012.12     38.17 o   0.27046
  -4   0   5     2441.21     2601.00     72.71 o   0.23135
  -3   0   5      159.89      190.73     12.36 o   0.19496
  -2   0   5     3454.61     3309.21     70.38 o   0.16313
  -1   0   5     5697.79     5368.24    106.74 o   0.13902
   0   0   5    19915.24    21416.66    681.51 o   0.12710
   1   0   5    13445.19    14849.69    280.60 o   0.13075
   2   0   5     1226.67     1576.54     37.14 o   0.14884
   3   0   5     3607.52     3688.02     78.32 o   0.17698
   4   0   5     3011.54     3361.29     74.57 o   0.21120
   5   0   5      952.61     1233.33     49.09 o   0.24900
   6   0   5     3129.96     3384.25    103.93 o   0.28899
   7   0   5     1528.49     1375.49     87.45 o   0.33036
   8   0   5       20.00       40.12     26.35 o   0.37266
   9   0   5       22.07       78.30     30.44 o   0.41560
  10   0   5     2212.62     2180.37    129.72 o   0.45901
  11   0   5      367.66      309.24     51.20 o   0.50276
 -13   0  -5      351.20      154.89     74.43 o   0.59099
 -14   0  -5      234.54      398.30     95.19 o   0.63537
 -14   1   5      125.66      180.59     50.23 o   0.66178
 -13   1   5      513.33      600.40     69.91 o   0.61730
 -12   1   5     1137.26     1066.90     88.42 o   0.57296
 -11   1   5       88.50       99.79     25.51 o   0.52879
 -10   1   5      630.70      533.07     54.43 o   0.48483
  -9   1   5      550.29      473.70     48.40 o   0.44116
  -8   1   5        9.87       17.68     19.32 o   0.39787
  -7   1   5     1969.89     1804.08     62.51 o   0.35509
  -6   1   5      935.17      928.77     38.42 o   0.31303
  -5   1   5       37.29       92.67     14.29 o   0.27204
  -4   1   5      556.69      530.18     23.39 o   0.23267
  -3   1   5     2091.98     2659.44    104.55 o   0.19591
  -2   1   5        9.85       39.26     15.49 o   0.16351
  -1   1   5      185.99      476.88     18.34 o   0.13859
   0   1   5     4804.43     5330.08    131.66 o   0.12566
   1   1   5    12713.43    13495.23    256.53 o   0.12841
   2   1   5    21567.41    23774.66    556.14 o   0.14595
   3   1   5     5156.00     6309.64    161.26 o   0.17386
   4   1   5     1052.78     1170.49     44.24 o   0.20801
   5   1   5     3746.14     3685.50    106.74 o   0.24580
   6   1   5     2439.17     2597.20     83.72 o   0.28581
   7   1   5      195.86      174.79     21.90 o   0.32721
   8   1   5      996.29      949.22     72.60 o   0.36954
   9   1   5      354.31      406.28     32.63 o   0.41251
  10   1   5      289.08      308.85     31.61 o   0.45595
  11   1   5      118.25      156.07     42.81 o   0.49973
  12   1   5      822.73      803.80     82.18 o   0.54376
  13   1   5     1278.58     1354.41    110.36 o   0.58799
  14   1   5      250.42      174.57     49.80 o   0.63239
 -13   2   5      277.08      188.45     48.83 o   0.62287
 -12   2   5      413.82      413.25     60.02 o   0.57874
 -11   2   5      441.30      381.52     55.07 o   0.53482
 -10   2   5       21.30        9.14     30.87 o   0.49115
  -9   2   5     3632.33     3157.66    147.47 o   0.44783
  -8   2   5      630.58      415.12     31.97 o   0.40495
  -7   2   5        3.49       51.26     17.39 o   0.36266
  -6   2   5     1893.52     2128.29     68.17 o   0.32122
  -5   2   5     1169.05      851.64     33.47 o   0.28099
  -4   2   5      187.37      257.51     16.66 o   0.24257
  -3   2   5        3.40       23.99     18.72 o   0.20698
  -2   2   5      443.53      356.56     30.33 o   0.17594
  -1   2   5     7914.00     8547.76    166.33 o   0.15225
   0   2   5       54.36      145.25     13.05 o   0.13972
  -1  -2  -5       54.02      144.78     13.66 o   0.14133
   2   2   5     1068.82     1093.19     27.21 o   0.15666
   3   2   5      337.52      296.48     12.39 o   0.18228
   4   2   5       11.40        6.50      8.47 o   0.21452
   5   2   5     3447.58     3329.21     75.28 o   0.25086
   6   2   5     1523.37     1419.64     50.35 o   0.28974
   7   2   5      369.93      332.40     25.04 o   0.33028
   8   2   5     4536.72     4578.79    132.31 o   0.37194
   9   2   5     2214.94     2074.30     76.69 o   0.41437
  10   2   5        5.30        8.87     18.41 o   0.45736
  11   2   5        1.63        0.00     28.40 o   0.50077
  12   2   5     1321.98     1436.69    110.47 o   0.54450
  13   2   5      211.41      224.48     53.35 o   0.58847
  14   2   5        4.04        0.00     42.59 o   0.63263
 -13   3   5      581.02      554.58     72.39 o   0.63163
 -12   3   5      139.16      177.37     49.48 o   0.58795
 -11   3   5      220.26      260.84     51.52 o   0.54455
 -10   3   5     1849.59     1821.01    110.79 o   0.50149
  -9   3   5     1563.13     1404.21     91.64 o   0.45888
  -8   3   5      800.53      781.86     65.61 o   0.41684
  -7   3   5     1125.93     1055.54     45.32 o   0.37557
  -6   3   5     1186.49     1147.81     45.46 o   0.33536
  -5   3   5     3591.62     3440.80     77.69 o   0.29664
  -4   3   5       45.35       74.22     26.14 o   0.26007
  -3   3   5     1393.88     1632.25     42.09 o   0.22670
  -2   3   5     3450.80     3505.00     76.05 o   0.19815
  -1   3   5     2945.39     3161.97     68.74 o   0.17677
   0   3   5     4257.20     4373.30     90.54 o   0.16536
   1   3   5     1041.19     1208.21     31.47 o   0.16599
   2   3   5      606.60      569.94     18.97 o   0.17854
   3   3   5     3455.21     3567.27     94.01 o   0.20078
   4   3   5     2715.26     2548.91     72.52 o   0.22992
   5   3   5       67.57       79.95     11.59 o   0.26369
   6   3   5      218.46      186.36     15.29 o   0.30051
   7   3   5      179.54      131.06     15.00 o   0.33941
   8   3   5      229.94      233.92     24.57 o   0.37975
   9   3   5     1484.46     1393.29     59.76 o   0.42110
  10   3   5       50.90      109.76     22.85 o   0.46321
  11   3   5       28.69       60.77     34.74 o   0.50587
  12   3   5      799.84      827.90     82.82 o   0.54897
  13   3   5       48.85       69.16     41.84 o   0.59240
  14   3   5      230.19      310.42     62.60 o   0.63611
 -13   4   5      363.39      390.55     67.55 o   0.64346
 -12   4   5      189.37      106.27     49.26 o   0.60044
 -11   4   5      584.49      624.18     69.91 o   0.55779
 -10   4   5     4359.06     4307.38    200.06 o   0.51560
  -9   4   5     1064.24      969.66     79.06 o   0.47400
  -8   4   5      131.23      193.50     39.47 o   0.43315
  -7   4   5     6087.68     5767.77    158.70 o   0.39329
  -6   4   5     1637.21     1582.90     57.35 o   0.35475
  -5   4   5      121.10      158.56     16.05 o   0.31801
  -4   4   5     3600.09     3613.76     83.99 o   0.28377
  -3   4   5     7202.68     7395.35    152.08 o   0.25306
  -2   4   5     1817.48     1524.10     41.42 o   0.22730
  -1   4   5      927.11     1073.15     31.93 o   0.20833
   0   4   5    11347.94    11719.83    227.76 o   0.19813
   1   4   5     6365.21     6113.85    124.14 o   0.19804
   2   4   5      609.76      610.91     26.67 o   0.20809
   3   4   5     1085.10     1185.81     33.61 o   0.22693
   4   4   5     4526.75     4124.40     89.28 o   0.25259
   5   4   5     4231.76     4240.41     93.42 o   0.28324
   6   4   5      154.05      241.62     16.82 o   0.31742
   7   4   5     1130.40     1165.09     38.79 o   0.35413
   8   4   5      498.61      569.63     27.56 o   0.39264
   9   4   5        0.64        3.60     17.30 o   0.43249
  10   4   5      979.61      910.64     49.18 o   0.47332
  11   4   5      135.66      199.63     45.50 o   0.51491
  12   4   5       49.92       79.92     39.15 o   0.55709
  13   4   5       84.84      121.76     47.43 o   0.59974
  14   4   5      133.78      133.70     48.73 o   0.64275
 -13   5   5       95.87      136.60     60.34 o   0.65819
 -12   5   5      295.46      271.81     61.52 o   0.61601
 -11   5   5      932.05      793.69     82.71 o   0.57430
 -10   5   5      122.92      184.79     48.51 o   0.53319
  -9   5   5       73.73       40.23     37.54 o   0.49283
  -8   5   5      482.13      500.37     57.44 o   0.45341
  -7   5   5     1877.53     1743.67    102.18 o   0.41520
  -6   5   5      563.24      552.70     28.20 o   0.37857
  -5   5   5      706.57      936.06     35.77 o   0.34403
  -4   5   5     7975.34     7627.48    161.23 o   0.31226
  -3   5   5    17501.73    17278.59    336.51 o   0.28421
  -2   5   5       83.58      118.86     14.28 o   0.26107
  -1   5   5     9855.10     9655.58    193.31 o   0.24424
   0   5   5     5985.45     6287.16    130.97 o   0.23508
   1   5   5     2124.23     1888.16     48.61 o   0.23448
   2   5   5      232.28      349.09     22.75 o   0.24253
   3   5   5     4215.88     3918.69     86.44 o   0.25840
   4   5   5     2045.44     2041.02     52.27 o   0.28077
   5   5   5     2315.12     2338.11     58.88 o   0.30823
   6   5   5      605.00      638.40     26.48 o   0.33956
   7   5   5     1231.75     1014.65     35.68 o   0.37377
   8   5   5     2689.70     2797.55     72.95 o   0.41015
   9   5   5      263.51      303.41     30.75 o   0.44817
  10   5   5      490.82      436.70     57.55 o   0.48744
  11   5   5     1456.71     1420.66    109.82 o   0.52769
  12   5   5      101.74      119.82     43.35 o   0.56871
  13   5   5      385.28      469.29     69.59 o   0.61034
  14   5   5     1295.69     1532.85    127.03 o   0.65247
 -12   6   5        9.01        0.00     48.29 o   0.63442
 -11   6   5     1243.21     1287.18    108.10 o   0.59380
 -10   6   5      417.39      464.02     64.64 o   0.55392
  -9   6   5      215.96      225.77     50.45 o   0.51495
  -8   6   5     2508.58     2503.59    137.25 o   0.47710
  -7   6   5     1049.26      942.22     53.79 o   0.44067
  -6   6   5       20.60       23.03     16.61 o   0.40605
  -5   6   5     4855.27     4749.43    112.30 o   0.37373
  -4   6   5     3289.02     3360.51     84.08 o   0.34436
  -3   6   5      230.30      258.93     20.33 o   0.31876
  -2   6   5      544.87      459.13     24.29 o   0.29790
  -1   6   5       37.90       42.28     12.95 o   0.28283
   0   6   5     5237.90     4717.04    104.42 o   0.27451
   1   6   5       27.53       34.80     12.98 o   0.27356
   2   6   5      357.16      421.31     21.19 o   0.28005
   3   6   5     8404.42     7551.19    156.08 o   0.29348
   4   6   5      430.24      460.08     29.14 o   0.31297
   5   6   5        6.45       23.43     13.27 o   0.33747
   6   6   5    10081.84    10339.81    210.15 o   0.36597
   7   6   5     2424.06     2368.49     63.54 o   0.39761
   8   6   5        9.95       53.17     20.28 o   0.43170
   9   6   5      686.47      866.76     48.48 o   0.46771
  10   6   5      170.61      143.70     40.55 o   0.50523
  11   6   5      517.65      517.26     66.90 o   0.54394
  12   6   5      505.46      532.86     70.78 o   0.58361
  13   6   5      200.70      200.06     48.62 o   0.62405
 -12   7   5      310.00      241.58     65.72 o   0.65544
 -11   7   5      434.31      505.43     74.32 o   0.61602
 -10   7   5      107.48       85.83     45.39 o   0.57746
  -9   7   5      203.82      171.24     47.76 o   0.53996
  -8   7   5     1168.83     1115.85     63.66 o   0.50375
  -7   7   5      577.22      441.38     40.08 o   0.46914
  -6   7   5        2.53        2.70     21.33 o   0.43650
  -5   7   5     2432.90     2368.46     69.18 o   0.40630
  -4   7   5     4255.10     4013.51     99.14 o   0.37914
  -3   7   5       27.13       83.92     20.06 o   0.35571
  -2   7   5     6675.73     6159.76    136.06 o   0.33678
  -1   7   5    12488.64    12069.43    243.76 o   0.32315
   0   7   5       14.68       34.35     13.43 o   0.31551
   1   7   5     2168.23     2101.65     71.71 o   0.31429
   2   7   5     3763.85     3736.54     87.68 o   0.31958
   3   7   5     2337.17     2296.09     60.56 o   0.33104
   4   7   5      939.43     1045.15     36.22 o   0.34809
   5   7   5     2156.44     2307.53     61.50 o   0.36994
   6   7   5     1327.70     1247.24     56.15 o   0.39580
   7   7   5     1624.89     1509.69     64.71 o   0.42494
   8   7   5      189.64      173.15     26.83 o   0.45673
   9   7   5       69.74      100.54     21.86 o   0.49066
  10   7   5     2404.67     2381.72    152.41 o   0.52631
  11   7   5       96.00      104.44     41.95 o   0.56336
  12   7   5      205.83      238.46     52.60 o   0.60155
  13   7   5     1322.36     1320.31    116.17 o   0.64067
 -11   8   5      466.58      472.62     77.55 o   0.64066
 -10   8   5      166.21      166.07     54.75 o   0.60347
  -9   8   5      784.94      782.70     56.10 o   0.56748
  -8   8   5     1165.96     1124.28     65.45 o   0.53292
  -7   8   5      849.04      991.43     59.09 o   0.50008
  -6   8   5      119.21      155.25     29.89 o   0.46933
  -5   8   5      999.09      906.35     40.81 o   0.44112
  -4   8   5      191.76      184.19     22.15 o   0.41594
  -3   8   5      287.94      247.97     22.83 o   0.39438
  -2   8   5       17.12        8.66     14.34 o   0.37708
  -1   8   5     2498.66     2288.27     64.76 o   0.36462
   0   8   5      655.47      667.88     31.40 o   0.35753
   1   8   5      311.78      338.49     28.51 o   0.35611
   2   8   5     9196.15     8020.31    169.46 o   0.36045
   3   8   5      869.95      894.72     34.99 o   0.37032
   4   8   5      243.85      204.96     18.89 o   0.38532
   5   8   5     4109.78     3877.34    121.83 o   0.40486
   6   8   5      454.57      463.03     36.21 o   0.42834
   7   8   5      139.79      153.33     23.90 o   0.45513
   8   8   5     1764.78     1811.63     77.07 o   0.48470
   9   8   5     1246.01     1292.56    107.35 o   0.51656
  10   8   5      841.45      825.53     87.55 o   0.55031
  11   8   5       68.61       50.45     38.94 o   0.58564
  12   8   5      496.99      577.60     76.26 o   0.62226
  13   8   5     1715.85     1684.73    138.32 o   0.65997
 -10   9   5        2.68        9.14     50.34 o   0.63166
  -9   9   5      998.31     1214.28     72.47 o   0.59716
  -8   9   5      510.75      526.44     46.93 o   0.56420
  -7   9   5        3.77       10.28     24.77 o   0.53307
  -6   9   5      414.95      443.29     41.44 o   0.50409
  -5   9   5      618.79      616.96     35.75 o   0.47768
  -4   9   5      697.41      792.03     38.75 o   0.45426
  -3   9   5      273.72      304.04     25.29 o   0.43433
  -2   9   5     2204.69     2101.38     64.57 o   0.41839
  -1   9   5      742.91      708.96     33.67 o   0.40690
   0   9   5      185.93      196.03     21.04 o   0.40025
   1   9   5     2694.12     2609.31     72.35 o   0.39868
   2   9   5      663.13      761.09     34.27 o   0.40225
   3   9   5      100.59      151.69     18.33 o   0.41083
   4   9   5      250.67      258.92     27.50 o   0.42411
   5   9   5      606.43      696.38     43.26 o   0.44166
   6   9   5      492.54      455.38     37.04 o   0.46301
   7   9   5       19.87        4.35     20.11 o   0.48766
   8   9   5     2346.30     2187.87     89.36 o   0.51512
   9   9   5     3548.09     3518.42    201.03 o   0.54498
  10   9   5      140.29      152.52     49.80 o   0.57687
  11   9   5      600.77      607.50     80.03 o   0.61046
  12   9   5     1654.37     1619.87    133.48 o   0.64549
 -10  10   5      518.06      518.95     54.21 o   0.66174
  -9  10   5      243.66      358.15     43.07 o   0.62870
  -8  10   5       77.31       66.07     27.94 o   0.59728
  -7  10   5       97.26       76.45     30.13 o   0.56774
  -6  10   5     1021.92      985.01     61.15 o   0.54041
  -5  10   5      710.76      704.78     50.50 o   0.51562
  -4  10   5       20.86       34.76     19.01 o   0.49375
  -3  10   5      464.19      484.84     31.70 o   0.47523
  -2  10   5      907.14      785.64     38.05 o   0.46044
  -1  10   5      193.98      202.65     21.95 o   0.44975
   0  10   5      452.81      509.95     30.58 o   0.44347
   1  10   5     2613.54     2464.83     72.13 o   0.44178
   2  10   5      160.36      142.97     19.99 o   0.44473
   3  10   5       51.25       58.89     19.72 o   0.45223
   4  10   5     2577.98     2508.09     94.05 o   0.46406
   5  10   5     1457.21     1517.96     69.68 o   0.47991
   6  10   5        0.07        6.87     19.51 o   0.49938
   7  10   5     2032.18     2013.46     85.89 o   0.52208
   8  10   5     1038.13     1120.48     62.93 o   0.54760
   9  10   5      102.39       86.91     45.50 o   0.57557
  10  10   5      177.59      142.73     53.57 o   0.60564
  11  10   5      135.13       95.41     45.61 o   0.63753
  -9  11   5       81.96       50.99     33.80 o   0.66183
  -8  11   5       39.11       72.43     31.13 o   0.63186
  -7  11   5      628.26      658.18     55.30 o   0.60382
  -6  11   5     1020.40      981.91     63.09 o   0.57798
  -5  11   5       26.71       33.56     26.09 o   0.55465
  -4  11   5      437.16      371.63     31.71 o   0.53416
  -3  11   5     1370.49     1287.40     53.07 o   0.51685
  -2  11   5      682.01      660.00     36.90 o   0.50304
  -1  11   5       37.24       45.95     18.26 o   0.49303
   0  11   5     1216.86     1184.77     61.66 o   0.48705
   1  11   5     1332.27     1192.80     48.17 o   0.48526
   2  11   5      578.49      573.38     42.19 o   0.48770
   3  11   5      463.14      408.17     37.33 o   0.49430
   4  11   5     1147.63     1079.76     58.89 o   0.50491
   5  11   5       71.70       53.80     23.68 o   0.51928
   6  11   5       20.70       40.47     22.95 o   0.53710
   7  11   5      851.41      795.02     54.37 o   0.55805
   8  11   5      507.89      438.10     67.23 o   0.58178
   9  11   5       86.30       71.31     41.09 o   0.60798
  10  11   5      544.35      492.63     75.83 o   0.63633
  -7  12   5      186.77      260.18     41.53 o   0.64106
  -6  12   5        9.14       31.77     29.24 o   0.61658
  -5  12   5       80.28      108.25     30.80 o   0.59456
  -4  12   5      161.20      180.23     34.08 o   0.57528
  -3  12   5      517.58      506.29     36.07 o   0.55903
  -2  12   5       96.52      114.06     23.60 o   0.54606
  -1  12   5      202.07      180.62     25.62 o   0.53663
   0  12   5     1104.97      909.61     55.85 o   0.53091
   1  12   5      302.50      271.53     32.96 o   0.52904
   2  12   5       34.42       35.15     22.45 o   0.53105
   3  12   5      615.30      582.34     45.34 o   0.53689
   4  12   5       11.91        4.06     19.40 o   0.54645
   5  12   5        0.93        0.00     20.61 o   0.55953
   6  12   5      234.29      180.33     30.94 o   0.57590
   7  12   5       99.29      102.85     28.13 o   0.59528
   8  12   5       12.87       44.10     45.50 o   0.61739
   9  12   5       54.17       31.62     43.13 o   0.64194
  -6  13   5       53.09       26.23     34.66 o   0.65603
  -5  13   5      384.54      414.46     46.98 o   0.63519
  -4  13   5      295.68      230.56     39.31 o   0.61698
  -3  13   5        7.82       25.58     28.10 o   0.60165
  -2  13   5      471.76      474.78     36.10 o   0.58942
  -1  13   5      229.67      220.16     28.54 o   0.58048
   0  13   5      356.69      340.06     39.28 o   0.57499
   1  13   5        8.62        8.97     23.30 o   0.57304
   2  13   5       86.12       76.38     25.73 o   0.57469
   3  13   5      646.81      677.61     50.65 o   0.57988
   4  13   5      252.68      287.67     35.69 o   0.58853
   5  13   5       84.63       93.73     28.24 o   0.60050
   6  13   5      349.24      373.59     41.93 o   0.61558
   7  13   5       70.56      100.25     48.51 o   0.63355
   8  13   5       66.04      119.07     51.20 o   0.65418
  -4  14   5      205.36      202.25     38.86 o   0.65915
  -3  14   5       21.47        0.00     30.46 o   0.64463
  -2  14   5      268.30      254.05     39.33 o   0.63303
  -1  14   5      832.11      836.57     60.17 o   0.62452
   0  14   5      166.60      169.70     33.73 o   0.61923
   1  14   5      310.16      337.80     41.57 o   0.61723
   2  14   5     1218.08     1272.70     74.03 o   0.61855
   3  14   5      345.94      333.87     39.37 o   0.62319
   4  14   5       37.35       22.56     27.83 o   0.63105
   5  14   5      435.10      541.52     50.36 o   0.64203
   6  14   5      152.00      125.10     35.52 o   0.65597
   0 -15  -5      304.85      373.67     66.58 o   0.66360
  -1 -15  -5      161.48      170.91     53.03 o   0.66155
  -2 -15  -5      168.24      234.05     59.70 o   0.66260
  -4 -13   6       63.67       26.81     29.32 o   0.65739
  -3 -13   6       69.91       96.68     30.69 o   0.64777
  -2 -13   6      732.23      676.30     57.49 o   0.64121
  -1 -13   6       24.19       32.56     28.56 o   0.63782
   0 -13   6      102.28       87.11     34.16 o   0.63765
   1 -13   6      450.25      491.80     50.72 o   0.64069
   2 -13   6       19.96       22.63     29.26 o   0.64691
   3 -13   6      143.80      149.53     35.12 o   0.65621
  -7 -12   6       75.86       25.60     40.77 o   0.66499
  -6 -12   6      333.19      336.94     42.70 o   0.64580
  -5 -12   6      315.25      328.76     42.49 o   0.62931
  -4 -12   6      116.20      114.19     30.38 o   0.61572
  -3 -12   6      373.38      350.54     41.05 o   0.60523
  -2 -12   6      760.38      738.78     56.66 o   0.59800
  -1 -12   6      177.77      186.76     33.66 o   0.59416
   0 -12   6      567.71      551.04     50.01 o   0.59377
   1 -12   6     1527.66     1444.56     80.26 o   0.59683
   2 -12   6       60.14       71.11     28.48 o   0.60330
   3 -12   6       52.09       64.19     26.82 o   0.61306
   4 -12   6      674.34      635.16     43.99 o   0.62596
   5 -12   6      772.72      780.35     48.31 o   0.64182
   6 -12   6        8.62       14.89     28.69 o   0.66042
  -8 -11   6       21.94       20.71     29.02 o   0.65075
  -7 -11   6      392.14      383.78     44.45 o   0.62767
  -6 -11   6      474.59      520.03     48.63 o   0.60711
  -5 -11   6       28.81       45.29     26.23 o   0.58932
  -4 -11   6      631.03      562.53     48.88 o   0.57457
  -3 -11   6     1158.57     1127.69     68.21 o   0.56310
  -2 -11   6        7.70       44.71     25.47 o   0.55511
  -1 -11   6      668.09      639.84     51.98 o   0.55075
   0 -11   6     1264.11     1142.34     68.36 o   0.55010
   1 -11   6      214.50      244.49     34.99 o   0.55319
   2 -11   6        4.02       13.58     23.63 o   0.55994
   3 -11   6     1156.85     1187.16     55.25 o   0.57023
   4 -11   6     1020.79     1064.09     52.37 o   0.58387
   5 -11   6      836.96      823.21     47.36 o   0.60064
   6 -11   6        9.94       10.48     21.95 o   0.62027
   7 -11   6      427.11      506.34     40.21 o   0.64251
  -9 -10   6       76.87      114.55     30.21 o   0.64299
  -8 -10   6       20.54        5.01     23.83 o   0.61610
  -7 -10   6      366.78      341.12     40.56 o   0.59146
  -6 -10   6      226.40      253.30     34.77 o   0.56937
  -5 -10   6       87.30       91.95     26.26 o   0.55015
  -4 -10   6      117.57       95.84     26.94 o   0.53409
  -3 -10   6      286.39      321.92     36.18 o   0.52150
  -2 -10   6        2.22        4.79     20.21 o   0.51262
  -1 -10   6      431.07      432.35     40.68 o   0.50765
   0 -10   6      897.14      920.51     59.06 o   0.50671
   1 -10   6       78.63       92.78     25.69 o   0.50982
   2 -10   6       62.80       92.91     26.46 o   0.51690
   3 -10   6     2108.12     1912.11     88.18 o   0.52780
   4 -10   6      409.45      381.05     40.38 o   0.54229
   5 -10   6       36.04       62.87     26.92 o   0.56008
   6 -10   6      512.77      516.54     48.50 o   0.58088
   7 -10   6      434.21      561.60     49.94 o   0.60437
   8 -10   6        2.39       34.28     29.32 o   0.63025
   9 -10   6       56.01      101.57     28.40 o   0.65824
 -10  -9   6     1062.35     1083.35     69.27 o   0.64194
  -9  -9   6       50.16       67.87     27.18 o   0.61145
  -8  -9   6      164.91      193.07     32.37 o   0.58289
  -7  -9   6     1382.74     1294.79     70.73 o   0.55657
  -6  -9   6       17.51        9.72     20.92 o   0.53281
  -5  -9   6      432.27      370.50     37.39 o   0.51198
  -4  -9   6     1321.61     1383.98     69.92 o   0.49444
  -3  -9   6      503.63      500.90     42.74 o   0.48055
  -2  -9   6      737.04      654.45     47.16 o   0.47064
  -1  -9   6      621.23      556.43     42.42 o   0.46496
   0  -9   6       27.16       61.73     22.45 o   0.46367
   1  -9   6        9.42       31.72     20.77 o   0.46681
   2  -9   6     1511.63     1302.22     67.08 o   0.47428
   3  -9   6     1996.68     1913.79     84.44 o   0.48588
   4  -9   6       72.37       87.92     25.74 o   0.50134
   5  -9   6      650.91      680.63     50.47 o   0.52030
   6  -9   6      967.42      958.09     59.97 o   0.54239
   7  -9   6     1096.58     1116.04     66.20 o   0.56727
   8  -9   6       71.23       66.12     28.33 o   0.59456
   9  -9   6      691.57      791.42     57.79 o   0.62396
  10  -9   6     1355.88     1420.41     79.59 o   0.65518
 -11  -8   6      740.54      726.28     57.18 o   0.64764
 -10  -8   6      104.08       87.65     27.47 o   0.61389
  -9  -8   6      737.29      690.21     51.93 o   0.58172
  -8  -8   6     1107.69     1067.13     62.98 o   0.55140
  -7  -8   6     1326.70     1100.82     62.94 o   0.52326
  -6  -8   6      253.44      285.09     33.59 o   0.49768
  -5  -8   6      549.16      571.97     43.34 o   0.47505
  -4  -8   6     3528.59     3295.91    115.98 o   0.45582
  -3  -8   6     1536.67     1299.12     63.75 o   0.44044
  -2  -8   6      107.97       70.81     23.15 o   0.42933
  -1  -8   6     3733.80     3809.17    127.15 o   0.42281
   0  -8   6      769.61      700.67     45.62 o   0.42110
   1  -8   6       26.44        3.52     17.61 o   0.42426
   2  -8   6     1435.28     1376.56     65.99 o   0.43218
   3  -8   6      528.29      578.85     43.03 o   0.44461
   4  -8   6      224.64      214.98     29.48 o   0.46118
   5  -8   6     1741.43     1694.70     77.50 o   0.48147
   6  -8   6      258.73      251.97     33.11 o   0.50503
   7  -8   6      316.48      370.81     38.25 o   0.53142
   8  -8   6        8.82        9.11     24.98 o   0.56025
   9  -8   6      156.95       91.69     29.67 o   0.59115
  10  -8   6      913.63      913.23     61.92 o   0.62382
  11  -8   6        2.13       60.90     31.89 o   0.65800
 -12  -7   6      877.68      806.17     81.75 o   0.65991
 -11  -7   6      779.91      859.95     60.13 o   0.62333
 -10  -7   6       78.14       78.79     26.67 o   0.58798
  -9  -7   6     1385.44     1240.84     67.59 o   0.55409
  -8  -7   6     2434.29     2334.93     95.91 o   0.52194
  -7  -7   6      174.55      167.71     27.95 o   0.49187
  -6  -7   6      556.89      483.48     39.19 o   0.46429
  -5  -7   6     5322.32     4915.13    152.94 o   0.43967
  -4  -7   6      119.08       77.05     20.88 o   0.41853
  -3  -7   6       42.10       43.24     19.78 o   0.40143
  -2  -7   6      279.66      236.34     28.15 o   0.38888
  -1  -7   6      807.56      653.56     42.12 o   0.38135
   0  -7   6     1901.05     1869.49     75.07 o   0.37913
   1  -7   6        0.68        2.64     16.57 o   0.38232
   2  -7   6      733.96      560.27     39.19 o   0.39078
   3  -7   6      946.51      851.45     48.51 o   0.40419
   4  -7   6       45.33       22.90     18.59 o   0.42206
   5  -7   6     1359.94     1349.86     64.03 o   0.44387
   6  -7   6     2109.94     1951.68     82.23 o   0.46906
   7  -7   6      463.87      453.56     40.64 o   0.49711
   8  -7   6      343.72      419.12     40.01 o   0.52759
   9  -7   6     1263.32     1245.89     68.02 o   0.56007
  10  -7   6      109.09      146.13     32.29 o   0.59425
  11  -7   6      336.11      348.70     43.03 o   0.62984
 -12  -6   6      312.52      285.14     51.52 o   0.63947
 -11  -6   6        8.95       38.83     31.19 o   0.60145
 -10  -6   6      249.40      334.46     38.44 o   0.56451
  -9  -6   6     1801.39     1684.23     78.64 o   0.52889
  -8  -6   6     2967.10     2889.13    107.62 o   0.49486
  -7  -6   6     1037.20     1007.77     55.15 o   0.46277
  -6  -6   6      188.21      171.73     25.62 o   0.43306
  -5  -6   6     6467.53     6183.66    178.87 o   0.40626
  -4  -6   6      843.72      765.31     43.76 o   0.38296
  -3  -6   6      189.08      186.44     25.01 o   0.36385
  -2  -6   6    15075.15    14812.38    370.37 o   0.34961
  -1  -6   6     6843.52     5628.53    161.15 o   0.34086
   0  -6   6       21.11        5.42     16.44 o   0.33802
   1  -6   6     3109.89     3174.91    103.69 o   0.34123
   2  -6   6     1457.87     1217.27     55.02 o   0.35034
   3  -6   6      975.28     1002.96     49.47 o   0.36489
   4  -6   6      741.01      765.20     44.24 o   0.38428
   5  -6   6      168.54      130.82     22.53 o   0.40781
   6  -6   6     1097.37     1190.97     58.35 o   0.43481
   7  -6   6       54.79       33.59     21.91 o   0.46468
   8  -6   6      101.94       78.27     24.00 o   0.49690
   9  -6   6      669.27      688.93     48.90 o   0.53104
  10  -6   6       15.47       48.72     26.32 o   0.56675
  11  -6   6      374.78      345.90     39.46 o   0.60376
 -12   6  -6      567.68      663.11     78.63 o   0.64184
 -13  -5   6       98.45       62.92     41.73 o   0.66181
 -12  -5   6      574.18      503.17     65.40 o   0.62166
 -11  -5   6       19.76       29.26     32.59 o   0.58226
 -10  -5   6      657.24      621.47     47.21 o   0.54380
  -9  -5   6     1369.40     1176.36     62.01 o   0.50648
  -8  -5   6        3.64       11.66     18.88 o   0.47057
  -7  -5   6      690.13      729.44     45.02 o   0.43643
  -6  -5   6     2118.10     1772.54     71.59 o   0.40449
  -5  -5   6     1040.48      966.39     48.97 o   0.37533
  -4  -5   6     1768.78     1787.65     56.62 o   0.34963
  -3  -5   6     4724.78     4157.26     93.95 o   0.32821
  -2  -5   6     3136.18     3065.75     74.33 o   0.31197
  -1  -5   6      768.80      728.33     29.02 o   0.30172
   0  -5   6      552.98      693.77     28.97 o   0.29809
   1  -5   6     7606.47     7356.58    195.98 o   0.30133
   2  -5   6      470.80      354.91     27.93 o   0.31121
   3  -5   6       46.49       67.92     18.27 o   0.32714
   4  -5   6      503.31      494.76     33.72 o   0.34828
   5  -5   6     6577.01     6202.20    173.82 o   0.37376
   6  -5   6      592.63      588.79     38.47 o   0.40274
   7  -5   6     2968.36     2951.85    102.21 o   0.43454
   8  -5   6      919.32      849.57     50.03 o   0.46857
   9  -5   6      101.86       61.01     23.65 o   0.50439
  10  -5   6      151.88      184.19     31.18 o   0.54164
 -11   5  -6      152.47      169.62     46.36 o   0.58004
 -12   5  -6      273.12      332.04     60.23 o   0.61938
 -13   5  -6        3.23       11.51     45.07 o   0.65950
 -13  -4   6       30.94       42.49     39.47 o   0.64797
 -12  -4   6        2.96        0.00     29.47 o   0.60670
 -11  -4   6      232.74      238.25     46.47 o   0.56605
 -10  -4   6      187.21      196.25     30.18 o   0.52617
  -9  -4   6      240.96      249.65     44.96 o   0.48725
  -8  -4   6       66.38       52.45     18.31 o   0.44954
  -7  -4   6      173.69      200.47     26.22 o   0.41337
  -6  -4   6     3851.28     3872.06    120.74 o   0.37917
  -5  -4   6        3.51       34.68     17.22 o   0.34754
  -4  -4   6      131.90      106.80     11.81 o   0.31924
  -3  -4   6     6339.90     5675.32    120.33 o   0.29522
  -2  -4   6     2758.08     2745.52     66.14 o   0.27660
  -1  -4   6     2516.37     2401.13     60.20 o   0.26453
   0  -4   6       33.55       12.12     10.59 o   0.25992
   1  -4   6     4832.96     4450.69     99.95 o   0.26316
   2  -4   6      530.90      602.94     26.52 o   0.27397
   3  -4   6      884.81      798.60     31.72 o   0.29152
   4  -4   6      784.95      832.29     40.92 o   0.31468
   5  -4   6     1466.07     1286.79     54.27 o   0.34230
   6  -4   6       49.96       34.14     19.03 o   0.37341
   7  -4   6      465.94      450.09     35.21 o   0.40720
   8  -4   6     1665.24     1415.30     63.56 o   0.44306
   9  -4   6      539.34      532.88     40.33 o   0.48053
 -10   4  -6       39.57      115.84     39.69 o   0.51926
 -11   4  -6      527.73      617.29     72.71 o   0.55898
 -12   4  -6      233.94      299.23     55.61 o   0.59950
 -13   4  -6       12.03       75.40     45.07 o   0.64068
 -13  -3   6      460.00      466.17     63.78 o   0.63704
 -12  -3   6        6.54        2.69     29.69 o   0.59481
 -11  -3   6      517.36      504.35     59.59 o   0.55307
 -10  -3   6     1462.47     1586.85    104.44 o   0.51194
  -9  -3   6       16.37       43.77     19.66 o   0.47159
  -8  -3   6      170.17      198.34     25.55 o   0.43224
  -7  -3   6     1161.43     1168.33     54.26 o   0.39417
  -6  -3   6       41.60       25.95     11.24 o   0.35781
  -5  -3   6     2372.02     2295.59     68.58 o   0.32372
  -4  -3   6        6.44       30.21     10.29 o   0.29271
  -3  -3   6       27.78       46.75     10.22 o   0.26584
  -2  -3   6       57.30       92.35     11.76 o   0.24451
  -1  -3   6     2382.25     2365.27     57.83 o   0.23023
   0  -3   6     6180.35     6002.87    125.21 o   0.22438
   1  -3   6     1783.42     1744.11     46.89 o   0.22759
   2  -3   6      576.75      560.40     24.10 o   0.23950
   3  -3   6     9304.95     9755.28    197.87 o   0.25892
   4  -3   6     4860.61     4334.84     99.48 o   0.28431
   5  -3   6       35.45       36.31     12.49 o   0.31423
  -8   3  -6      436.59      454.87     53.03 o   0.42088
  -9   3  -6      271.73      333.98     48.19 o   0.45989
 -10   3  -6       52.19       27.32     31.09 o   0.49998
 -11   3  -6      362.55      389.59     57.76 o   0.54089
 -12   3  -6      182.49      168.76     47.33 o   0.58247
 -13   3  -6        5.74        0.00     37.54 o   0.62457
 -13  -2   6       13.64       24.42     34.63 o   0.62919
 -12  -2   6      323.67      239.43     46.04 o   0.58618
 -11  -2   6      143.75      234.70     44.64 o   0.54355
 -10  -2   6      949.03      803.91     70.99 o   0.50140
  -9  -2   6       14.60       51.39     20.93 o   0.45986
  -8  -2   6      174.62      142.89     22.59 o   0.41912
  -7  -2   6      634.74      667.43     29.16 o   0.37942
  -6  -2   6      476.45      464.84     23.06 o   0.34113
  -5  -2   6      830.91     1094.25     34.64 o   0.30479
  -4  -2   6     8601.22     8831.35    177.71 o   0.27117
  -3  -2   6     1878.47     1910.32     57.51 o   0.24142
  -2  -2   6      764.09      598.73     21.95 o   0.21715
  -1  -2   6     7709.78     7643.52    153.37 o   0.20033
   0  -2   6    16650.24    19460.65    369.65 o   0.19294
   1  -2   6       20.94       87.49     10.78 o   0.19604
   2  -2   6       86.01       14.91      8.34 o   0.20917
   3  -2   6     6780.88     7600.96    156.07 o   0.23063
   4  -2   6     1184.41     1079.01     35.01 o   0.25834
   5  -2   6     3822.17     3356.82     80.74 o   0.29052
   6  -2   6       78.08       72.41     14.73 o   0.32585
   7  -2   6     5926.50     5900.64    163.14 o   0.36341
  -8   2  -6      542.14      535.65     56.36 o   0.40258
  -9   2  -6       10.98       46.47     28.72 o   0.44293
 -10   2  -6     1265.89     1379.25    101.00 o   0.48416
 -11   2  -6      274.28      282.78     50.88 o   0.52608
 -12   2  -6        6.92       23.23     37.11 o   0.56852
 -13   2  -6      205.45      240.29     58.30 o   0.61138
 -14   2  -6       34.56        6.78     47.00 o   0.65458
 -13  -1   6        3.35       16.03     37.65 o   0.62452
 -12  -1   6      932.20      813.81     77.77 o   0.58095
 -11  -1   6      553.49      637.94     65.07 o   0.53768
 -10  -1   6       22.27       16.13     27.43 o   0.49479
  -9  -1   6      511.57      457.96     28.31 o   0.45238
  -8  -1   6      108.23      144.01     18.36 o   0.41059
  -7  -1   6       66.67       49.50     14.17 o   0.36965
  -6  -1   6      646.82      591.55     26.18 o   0.32986
  -5  -1   6       25.25        3.14     11.11 o   0.29170
  -4  -1   6      328.24      387.83     18.82 o   0.25589
  -3  -1   6     1045.85     1051.12     31.16 o   0.22358
  -2  -1   6       41.10       41.32      8.92 o   0.19650
  -1  -1   6      719.65      848.13     31.11 o   0.17705
   0  -1   6     3049.80     2697.93     60.21 o   0.16792
   1  -1   6      273.57      372.19     18.84 o   0.17077
   2  -1   6     2747.75     2724.59     61.55 o   0.18504
   3  -1   6     1637.20     1659.63     43.09 o   0.20840
   4  -1   6      195.15      180.68     14.59 o   0.23819
   5  -1   6    11764.08    11801.98    234.91 o   0.27231
   6  -1   6     4846.84     4695.91    125.61 o   0.30933
   7  -1   6       32.45       29.94     19.08 o   0.34832
  -8   1  -6     1039.92      823.16     74.75 o   0.38870
  -9   1  -6      402.58       80.46     37.32 o   0.43007
 -10   1  -6     2106.41     2331.81    145.10 o   0.47217
 -11   1  -6      125.24        0.00     37.97 o   0.51483
 -12   1  -6       92.59      110.03     46.79 o   0.55791
 -13   1  -6      151.99      288.48     64.11 o   0.60132
 -14   1  -6      133.82      183.82     65.72 o   0.64500
 -13   0   6      948.22      934.60     88.31 o   0.62310
 -12   0   6      593.03      624.82     67.55 o   0.57922
 -11   0   6       23.40       41.84     32.05 o   0.53559
 -10   0   6     1797.32     1666.94     70.47 o   0.49226
  -9   0   6      182.08      138.82     24.65 o   0.44934
  -8   0   6     1873.16     1939.68     57.87 o   0.40694
  -7   0   6       45.86       68.76     14.35 o   0.36525
  -6   0   6     1689.36     1632.98     47.16 o   0.32455
  -5   0   6    12910.23    13715.84    268.91 o   0.28526
  -4   0   6      577.44      604.30     22.84 o   0.24804
  -3   0   6      375.41      350.24     16.15 o   0.21398
  -2   0   6    28115.32    28850.48    540.59 o   0.18484
  -1   0   6      620.15      492.75     17.75 o   0.16327
   0   0   6      900.07      675.80     38.29 o   0.15252
   1   0   6    17833.30    18186.95    342.69 o   0.15486
   2   0   6    14218.80    16029.24    305.78 o   0.16975
   3   0   6       70.20       42.68      8.45 o   0.19432
   4   0   6     1189.73      993.63     30.27 o   0.22544
   5   0   6      273.35      271.46     23.46 o   0.26076
   6   0   6     2662.87     2601.16     86.59 o   0.29880
   7   0   6     1182.37     1277.37     56.38 o   0.33865
   8   0   6      398.47      340.97     45.28 o   0.37974
   9   0   6     1369.23     1394.42     96.59 o   0.42170
  10   0   6       24.06       95.94     34.63 o   0.46430
  11   0   6      929.40      925.67     84.01 o   0.50737
 -13   0  -6      144.15      344.63     83.68 o   0.59454
 -14   0  -6       22.59       12.58     69.70 o   0.63850
 -13   1   6     1239.76     1169.83     98.96 o   0.62497
 -12   1   6      145.91      100.25     36.89 o   0.58102
 -11   1   6      218.87      212.56     31.46 o   0.53730
 -10   1   6     1971.94     1789.09     74.81 o   0.49388
  -9   1   6      111.85      149.08     36.79 o   0.45084
  -8   1   6      175.76      178.12     36.25 o   0.40830
  -7   1   6     5973.91     6166.01    163.56 o   0.36643
  -6   1   6     2555.94     2881.19     84.26 o   0.32550
  -5   1   6     3784.47     4014.82    107.58 o   0.28591
  -4   1   6     1467.92     1411.50     44.05 o   0.24830
  -3   1   6      102.78       70.34     19.90 o   0.21371
  -2   1   6     3798.75     4462.92    160.48 o   0.18387
  -1   1   6     2084.38     2010.13     55.44 o   0.16142
   0   1   6      895.06     1296.54     58.41 o   0.14973
   1   1   6    15098.88    15412.72    292.09 o   0.15130
   2   1   6    11677.60    12636.14    304.22 o   0.16578
   3   1   6      139.55      173.30     17.03 o   0.19022
   4   1   6    10864.35    11295.71    279.48 o   0.22136
   5   1   6     1637.02     1793.25     62.96 o   0.25677
   6   1   6      213.10      266.84     24.79 o   0.29491
   7   1   6     8244.01     8392.69    223.60 o   0.33486
   8   1   6     1302.08     1338.46     59.13 o   0.37604
   9   1   6       13.63       25.71     19.14 o   0.41808
  10   1   6     1341.44     1241.32     59.06 o   0.46075
  11   1   6      475.02      448.21     59.91 o   0.50388
  12   1   6      544.24      562.11     69.70 o   0.54738
  13   1   6      102.58      159.30     46.68 o   0.59116
 -13   2   6       35.07       57.65     37.11 o   0.63008
 -12   2   6      623.22      589.33     67.01 o   0.58631
 -11   2   6      358.33      495.64     58.30 o   0.54279
 -10   2   6      203.61      200.39     41.84 o   0.49961
  -9   2   6       94.95      119.50     36.25 o   0.45684
  -8   2   6     1779.50     1795.51     98.53 o   0.41462
  -7   2   6     5601.73     5739.89    154.63 o   0.37314
  -6   2   6     4022.00     3913.04    108.26 o   0.33266
  -5   2   6      588.43      676.67     28.31 o   0.29362
  -4   2   6     2798.57     3078.82    125.52 o   0.25667
  -3   2   6     2970.20     2907.80    117.24 o   0.22283
  -2   2   6     5101.37     5330.29    190.71 o   0.19376
  -1   2   6     2092.49     2066.59     57.28 o   0.17189
   0   2   6    17692.18    18386.21    432.28 o   0.16020
   1   2   6    11143.43    12272.36    294.14 o   0.16092
   2   2   6     1665.40     1442.26     47.61 o   0.17390
   3   2   6        8.90      105.73     21.19 o   0.19672
   4   2   6       23.95       26.50      8.35 o   0.22643
   5   2   6       38.74       64.88     10.40 o   0.26069
   6   2   6       10.69       31.54     10.69 o   0.29792
   7   2   6      532.48      553.46     25.15 o   0.33715
   8   2   6     1562.92     1560.52     48.63 o   0.37776
   9   2   6      316.40      398.91     31.63 o   0.41933
  10   2   6      775.17      826.71     75.72 o   0.46162
  11   2   6        8.22       25.49     32.59 o   0.50444
  12   2   6       26.35        0.00     35.28 o   0.54767
  13   2   6     1082.68     1250.93    107.99 o   0.59122
  14   2   6      766.08      876.62     93.69 o   0.63502
 -12   3   6      433.39      350.43     58.08 o   0.59500
 -11   3   6     1955.28     2120.67    125.63 o   0.55195
 -10   3   6       15.30        0.00     35.60 o   0.50930
  -9   3   6      267.99      286.11     46.90 o   0.46716
  -8   3   6     8046.19     8008.44    302.35 o   0.42568
  -7   3   6     1839.67     1861.13    100.89 o   0.38507
  -6   3   6      261.71      197.34     19.66 o   0.34564
  -5   3   6      416.70      353.91     20.62 o   0.30785
  -4   3   6    11838.42    12802.11    433.58 o   0.27238
  -3   3   6     5749.05     4973.08    185.33 o   0.24026
  -2   3   6      284.53      317.97     14.54 o   0.21301
  -1   3   6    11082.95    11221.98    217.45 o   0.19270
   0   3   6    17324.02    17580.43    333.37 o   0.18167
   1   3   6     3699.96     3566.89     75.84 o   0.18164
   2   3   6       11.34       26.77      7.58 o   0.19260
   3   3   6     4551.76     4274.19     89.76 o   0.21286
   4   3   6      506.00      428.19     17.59 o   0.24008
   5   3   6     4031.84     5019.99    131.76 o   0.27217
   6   3   6     5795.98     5449.62    144.97 o   0.30763
   7   3   6      177.45      245.92     18.37 o   0.34540
   8   3   6       31.89       40.91     14.10 o   0.38482
   9   3   6      875.08      746.13     41.58 o   0.42542
  10   3   6      543.53      649.56     67.98 o   0.46690
  11   3   6       32.18       43.67     35.17 o   0.50904
  12   3   6      176.68      229.53     52.27 o   0.55168
  13   3   6      386.24      380.98     64.11 o   0.59473
  14   3   6      672.66      752.60     86.59 o   0.63810
 -13   4   6       66.23       73.89     51.09 o   0.64971
 -12   4   6      191.59      187.05     52.81 o   0.60695
 -11   4   6      364.89      358.61     59.05 o   0.56459
 -10   4   6       29.71       12.58     39.91 o   0.52274
  -9   4   6      777.93      861.24     74.86 o   0.48152
  -8   4   6     1912.65     1765.29    104.98 o   0.44112
  -7   4   6     1051.88     1079.27     76.58 o   0.40177
  -6   4   6      333.62      362.68     25.15 o   0.36382
  -5   4   6     8988.45     8518.61    308.91 o   0.32776
  -4   4   6     2458.11     2396.81     60.44 o   0.29428
  -3   4   6      167.99      202.33     14.97 o   0.26437
  -2   4   6     1488.31     1486.94     40.69 o   0.23936
  -1   4   6    13681.82    14080.10    272.79 o   0.22092
   0   4   6     9056.40     9898.26    194.83 o   0.21080
   1   4   6       31.26       36.56     10.35 o   0.21019
   2   4   6     6939.06     6610.04    134.06 o   0.21917
   3   4   6     3964.49     3908.97    104.56 o   0.23666
   4   4   6      681.82      584.13     22.17 o   0.26094
   5   4   6      513.10      501.47     21.65 o   0.29033
   6   4   6     2872.03     2824.28     68.88 o   0.32342
   7   4   6     3284.18     3335.63     80.60 o   0.35920
   8   4   6      143.23      118.13     16.50 o   0.39695
   9   4   6     1468.45     1344.41     46.03 o   0.43614
  10   4   6     2934.52     2926.62    162.20 o   0.47643
  11   4   6       12.47       16.13     28.18 o   0.51756
  12   4   6     1000.75     1145.52    100.57 o   0.55934
  13   4   6      647.48      694.84     79.49 o   0.60164
  14   4   6      169.59      187.16     51.52 o   0.64435
 -13   5   6       79.88      128.86     59.16 o   0.66394
 -12   5   6     1134.43     1181.88    102.51 o   0.62196
 -11   5   6       55.22       40.87     45.07 o   0.58049
 -10   5   6      411.85      446.27     63.46 o   0.53965
  -9   5   6     2657.33     2674.29    145.31 o   0.49958
  -8   5   6        7.24        0.00     33.02 o   0.46050
  -7   5   6      136.29      152.84     38.18 o   0.42267
  -6   5   6     1971.16     1953.56     75.78 o   0.38646
  -5   5   6      624.59      576.45     27.03 o   0.35238
  -4   5   6      118.44      180.83     17.18 o   0.32109
  -3   5   6     2094.76     2321.99     60.42 o   0.29350
  -2   5   6    11756.71    11974.42    237.74 o   0.27074
  -1   5   6    11280.84    11627.23    230.00 o   0.25412
   0   5   6      350.95      293.65     18.06 o   0.24487
   1   5   6      415.22      380.81     19.37 o   0.24384
   2   5   6    19399.14    19455.14    371.94 o   0.25114
   3   5   6     4754.35     4496.56     97.93 o   0.26608
   4   5   6      861.99      969.73     31.75 o   0.28747
   5   5   6     6331.86     6289.04    132.78 o   0.31400
   6   5   6     3158.83     3194.34     76.76 o   0.34447
   7   5   6     1879.64     1854.07     52.76 o   0.37794
   8   5   6     1816.30     2180.38     61.14 o   0.41369
   9   5   6     2005.12     1901.78    122.62 o   0.45116
  10   5   6      904.75      838.76     80.03 o   0.48997
  11   5   6       17.19       43.88     30.98 o   0.52982
  12   5   6      725.14      639.23     78.95 o   0.57049
  13   5   6      973.42     1142.30    104.76 o   0.61182
  14   5   6      540.13      567.71     78.20 o   0.65368
 -12   6   6      446.59      545.98     79.06 o   0.63983
 -11   6   6      328.49      266.21     61.85 o   0.59939
 -10   6   6        6.57        8.82     42.16 o   0.55971
  -9   6   6      760.76      868.02     81.53 o   0.52096
  -8   6   6      178.46      205.66     46.68 o   0.48335
  -7   6   6        2.59       38.26     22.35 o   0.44718
  -6   6   6     2219.14     2138.91     82.48 o   0.41283
  -5   6   6     3879.87     3816.70     94.42 o   0.38080
  -4   6   6       53.09       87.10     15.96 o   0.35170
  -3   6   6     5477.37     5319.31    119.21 o   0.32633
  -2   6   6     6954.69     6575.10    140.83 o   0.30562
  -1   6   6      356.99      339.22     20.65 o   0.29058
   0   6   6     1418.44     1553.73     45.44 o   0.28209
   1   6   6     4174.60     4094.18     92.74 o   0.28077
   2   6   6     6411.92     6303.42    165.38 o   0.28670
   3   6   6        7.04       90.57     14.01 o   0.29947
   4   6   6      448.90      483.04     22.92 o   0.31824
   5   6   6     9754.99     9391.57    191.75 o   0.34204
   6   6   6     4540.20     4493.51    102.83 o   0.36988
   7   6   6      649.84      764.42     31.65 o   0.40094
   8   6   6     4742.88     4745.85    141.66 o   0.43451
   9   6   6      886.09      925.13     83.57 o   0.47007
  10   6   6      166.38      188.02     43.35 o   0.50719
  11   6   6      637.99      786.70     82.61 o   0.54556
  12   6   6     2744.25     2664.18    168.44 o   0.58493
  13   6   6      171.99      248.47     55.93 o   0.62511
 -12   7   6      595.07      666.88     89.38 o   0.66032
 -11   7   6       28.04        6.88     48.94 o   0.62102
 -10   7   6      332.83      317.41     58.94 o   0.58260
  -9   7   6       41.98       12.05     36.79 o   0.54525
  -8   7   6      141.62      180.16     47.97 o   0.50920
  -7   7   6      543.51      579.80     46.02 o   0.47475
  -6   7   6       34.06       18.45     22.45 o   0.44227
  -5   7   6      418.39      424.72     27.47 o   0.41223
  -4   7   6      161.76      133.95     19.40 o   0.38519
  -3   7   6       54.94       63.71     15.95 o   0.36184
  -2   7   6     1129.29     1083.67     39.35 o   0.34293
  -1   7   6      290.77      429.31     25.09 o   0.32922
   0   7   6     1212.14     1165.84     39.91 o   0.32138
   1   7   6     7996.27     7632.85    160.80 o   0.31983
   2   7   6       92.99      105.05     14.98 o   0.32468
   3   7   6      340.11      355.74     21.22 o   0.33564
   4   7   6    13945.46    13852.41    275.23 o   0.35215
   5   7   6     2469.20     2481.80     65.49 o   0.37346
   6   7   6        0.81       25.81     13.99 o   0.39882
   7   7   6     2902.65     2873.33     98.02 o   0.42749
   8   7   6      986.55     1061.53     53.75 o   0.45886
   9   7   6     1318.53     1330.85    105.41 o   0.49242
  10   7   6       98.79      128.86     41.09 o   0.52774
  11   7   6     1071.90     1166.17    104.55 o   0.56450
  12   7   6     1766.69     1821.97    137.03 o   0.60243
  13   7   6      332.07      393.24     64.75 o   0.64132
 -11   8   6        7.20       43.02     50.66 o   0.64509
 -10   8   6      657.35      790.25     90.03 o   0.60800
  -9   8   6      699.21      646.01     78.52 o   0.57210
  -8   8   6      238.08      288.30     39.33 o   0.53762
  -7   8   6     1238.23     1379.53     70.77 o   0.50487
  -6   8   6      246.31      246.77     34.63 o   0.47420
  -5   8   6      176.82      191.40     28.99 o   0.44604
  -4   8   6     1920.03     1887.58     60.27 o   0.42089
  -3   8   6      725.69      765.92     35.32 o   0.39933
  -2   8   6        4.84       15.99     13.80 o   0.38195
  -1   8   6      541.19      516.92     28.34 o   0.36936
   0   8   6        2.22        0.00     12.98 o   0.36205
   1   8   6      492.37      474.62     26.34 o   0.36035
   2   8   6        4.03      161.77     18.68 o   0.36432
   3   8   6       14.92       23.81     13.25 o   0.37380
   4   8   6     2649.70     2698.45     71.09 o   0.38837
   5   8   6      859.44      911.75     36.05 o   0.40750
   6   8   6       86.23       85.26     22.52 o   0.43057
   7   8   6     1265.71     1180.06     57.89 o   0.45699
   8   8   6     1984.79     2097.45     83.07 o   0.48621
   9   8   6      173.95      165.32     44.85 o   0.51776
  10   8   6     1228.96     1254.05    108.74 o   0.55124
  11   8   6     1322.21     1486.71    121.01 o   0.58632
  12   8   6      678.72      738.62     86.59 o   0.62273
  13   8   6       28.76       74.54     45.39 o   0.66024
 -10   9   6      886.66      868.02     96.05 o   0.63561
  -9   9   6      450.38      435.89     46.60 o   0.60115
  -8   9   6      140.00      121.68     30.70 o   0.56823
  -7   9   6      700.63      793.44     56.05 o   0.53712
  -6   9   6      320.92      323.87     37.53 o   0.50816
  -5   9   6       30.84       20.88     23.92 o   0.48173
  -4   9   6      344.42      341.91     27.77 o   0.45828
  -3   9   6     1495.64     1418.96     51.81 o   0.43828
  -2   9   6      551.05      525.32     30.25 o   0.42222
  -1   9   6       96.52       82.55     17.78 o   0.41056
   0   9   6     2390.89     2182.74     64.74 o   0.40370
   1   9   6      294.14      228.48     25.77 o   0.40187
   2   9   6       80.72      173.48     18.99 o   0.40513
   3   9   6      966.71      984.01     38.29 o   0.41338
   4   9   6       19.24       86.33     16.31 o   0.42632
   5   9   6      124.12      148.36     23.00 o   0.44354
   6   9   6      313.30      322.80     31.53 o   0.46456
   7   9   6       74.83       92.01     23.80 o   0.48890
   8   9   6      265.16      266.54     54.64 o   0.51608
   9   9   6      116.30      163.06     47.76 o   0.54569
  10   9   6     1053.16     1087.33    102.94 o   0.57734
  11   9   6     1225.00     1195.86    111.54 o   0.61072
  12   9   6      128.28      160.80     49.16 o   0.64557
  -9  10   6        0.08        0.00     31.09 o   0.63211
  -8  10   6      413.48      470.81     46.65 o   0.60068
  -7  10   6      438.14      477.75     47.32 o   0.57113
  -6  10   6      296.97      336.02     39.38 o   0.54375
  -5  10   6      585.74      513.70     44.50 o   0.51891
  -4  10   6      802.01      821.22     41.09 o   0.49697
  -3  10   6     1089.51      996.17     44.47 o   0.47833
  -2  10   6       54.54       83.54     18.82 o   0.46340
  -1  10   6       14.91       80.92     17.97 o   0.45254
   0  10   6      320.98      308.55     25.03 o   0.44604
   1  10   6        8.46       13.74     15.00 o   0.44411
   2  10   6       52.01       53.90     16.20 o   0.44680
   3  10   6      201.27      182.74     20.98 o   0.45402
   4  10   6      480.22      430.29     35.15 o   0.46557
   5  10   6      224.52      170.60     27.12 o   0.48113
   6  10   6      120.69      161.35     26.48 o   0.50034
   7  10   6     1337.25     1367.15     67.89 o   0.52278
   8  10   6        3.97        0.00     34.10 o   0.54806
   9  10   6      664.37      575.56     76.69 o   0.57581
  10  10   6      695.92      581.04     78.41 o   0.60569
  11  10   6       65.36       28.50     38.08 o   0.63740
   9 -11  -6      136.21      119.50     50.23 o   0.66470
  -8  11   6      222.83      253.44     42.03 o   0.63470
  -7  11   6      268.38      259.56     40.29 o   0.60660
  -6  11   6        4.05       58.23     30.10 o   0.58070
  -5  11   6      930.92      914.58     59.61 o   0.55728
  -4  11   6      927.37      994.79     59.24 o   0.53668
  -3  11   6      568.02      585.29     35.80 o   0.51924
  -2  11   6       11.92       51.62     18.98 o   0.50527
  -1  11   6      488.24      517.18     32.64 o   0.49508
   0  11   6       76.08       74.78     19.42 o   0.48891
   1  11   6        2.34        1.30     16.15 o   0.48689
   2  11   6      154.50      130.86     19.88 o   0.48910
   3  11   6      458.80      466.81     38.63 o   0.49546
   4  11   6        6.25       13.77     18.33 o   0.50582
   5  11   6       19.82       29.75     21.01 o   0.51995
   6  11   6       41.93       51.41     23.02 o   0.53754
   7  11   6       42.07       97.50     27.68 o   0.55827
   8  11   6        3.56       51.41     40.87 o   0.58180
   9  11   6       31.46       85.08     45.07 o   0.60782
  10  11   6      269.45      259.97     62.60 o   0.63600
  -7  12   6       64.01       62.90     33.99 o   0.64331
  -6  12   6     1075.31     1038.76     67.17 o   0.61874
  -5  12   6      658.94      739.62     56.13 o   0.59661
  -4  12   6       16.83       17.25     27.30 o   0.57721
  -3  12   6      339.85      289.24     37.70 o   0.56081
  -2  12   6      197.54      210.85     26.80 o   0.54768
  -1  12   6      228.95      184.99     25.21 o   0.53807
   0  12   6       25.56       62.42     20.71 o   0.53216
   1  12   6        6.61       21.01     21.09 o   0.53008
   2  12   6      479.69      461.68     40.56 o   0.53188
   3  12   6       29.52       26.82     21.36 o   0.53750
   4  12   6        6.80       21.61     21.56 o   0.54685
   5  12   6      129.31      144.20     29.23 o   0.55972
   6  12   6      167.41      188.55     31.01 o   0.57589
   7  12   6        5.44       10.43     35.71 o   0.59508
   8  12   6      425.25      457.46     70.78 o   0.61702
   9  12   6      168.66      155.00     52.49 o   0.64141
  -6  13   6      146.25      148.70     38.01 o   0.65769
  -5  13   6       82.77       82.79     33.57 o   0.63673
  -4  13   6       76.68       99.78     33.16 o   0.61839
  -3  13   6      235.65      309.14     40.69 o   0.60291
  -2  13   6      966.61     1007.95     50.61 o   0.59051
  -1  13   6      150.20      152.52     31.09 o   0.58140
   0  13   6      110.86      120.48     28.67 o   0.57572
   1  13   6      238.43      213.11     32.59 o   0.57359
   2  13   6      186.46      200.98     31.96 o   0.57503
   3  13   6       46.32       70.80     25.63 o   0.58003
   4  13   6       81.37       83.58     26.72 o   0.58849
   5  13   6      256.15      220.24     33.38 o   0.60027
   6  13   6        7.06       27.00     25.29 o   0.61518
   7  13   6       70.25       40.23     44.75 o   0.63299
   8  13   6       85.80       70.56     48.83 o   0.65346
  -4  14   6      113.04      181.73     39.54 o   0.66010
  -3  14   6      135.68      181.04     39.20 o   0.64543
  -2  14   6        5.36       22.88     33.96 o   0.63367
  -1  14   6      162.77      177.50     34.85 o   0.62499
   0  14   6      108.01       78.32     29.72 o   0.61952
   1  14   6      640.29      661.43     53.42 o   0.61734
   2  14   6        3.36        5.22     26.27 o   0.61849
   3  14   6       30.01       37.17     27.41 o   0.62294
   4  14   6      481.37      487.79     47.07 o   0.63063
   5  14   6      258.37      317.04     41.21 o   0.64145
   6  14   6        5.24       78.41     48.19 o   0.65523
   0 -15  -6      864.25      842.95     89.28 o   0.66351
  -1 -15  -6        7.95        0.00     45.39 o   0.66129
  -2 -15  -6      341.70      366.57     64.75 o   0.66218
  -3 -13   7      795.56      826.02     65.30 o   0.65950
  -2 -13   7      197.80      240.36     40.31 o   0.65289
  -1 -13   7      257.50      289.87     42.71 o   0.64939
   0 -13   7     1475.02     1490.38     87.19 o   0.64904
   1 -13   7      205.17      217.75     39.27 o   0.65186
   2 -13   7       69.83       39.16     29.61 o   0.65781
  -6 -12   7       17.21       44.46     30.84 o   0.65771
  -5 -12   7       51.52       93.82     31.68 o   0.64134
  -4 -12   7      839.89      801.35     60.75 o   0.62784
  -3 -12   7        2.65       40.02     25.69 o   0.61737
  -2 -12   7        6.96       15.94     22.16 o   0.61011
  -1 -12   7      251.19      231.29     36.01 o   0.60616
   0 -12   7      376.31      481.55     48.18 o   0.60559
   1 -12   7       85.10       90.02     29.17 o   0.60841
   2 -12   7      375.83      335.23     42.06 o   0.61457
   3 -12   7      690.02      755.37     59.11 o   0.62398
   4 -12   7      765.75      743.82     47.24 o   0.63649
   5 -12   7       34.05       57.18     24.81 o   0.65192
  -8 -11   7       81.66      101.86     46.79 o   0.66254
  -7 -11   7      286.02      362.46     44.01 o   0.63971
  -6 -11   7       40.30       69.80     29.62 o   0.61937
  -5 -11   7      136.79      128.32     29.89 o   0.60176
  -4 -11   7     1088.88     1104.52     68.28 o   0.58713
  -3 -11   7       78.33      118.69     30.12 o   0.57572
  -2 -11   7      351.77      292.17     36.33 o   0.56771
  -1 -11   7     1915.42     1868.02     90.33 o   0.56324
   0 -11   7      274.43      287.83     37.28 o   0.56241
   1 -11   7      531.02      607.38     50.76 o   0.56524
   2 -11   7     1108.78     1104.57     68.67 o   0.57165
   3 -11   7      765.96      798.11     58.83 o   0.58154
   4 -11   7       40.38       60.05     28.68 o   0.59474
   5 -11   7      271.80      291.27     40.98 o   0.61102
   6 -11   7      312.15      385.07     43.63 o   0.63016
   7 -11   7      214.60      198.57     31.59 o   0.65189
  -9 -10   7      572.93      655.62     54.32 o   0.65472
  -8 -10   7      844.22      881.71     62.60 o   0.62815
  -7 -10   7      320.71      382.19     42.65 o   0.60382
  -6 -10   7       66.84       77.49     27.00 o   0.58202
  -5 -10   7      922.81      943.85     85.08 o   0.56302
  -4 -10   7      550.60      558.24     47.23 o   0.54714
  -3 -10   7        4.67       18.12     20.60 o   0.53465
  -2 -10   7      301.29      264.76     34.79 o   0.52578
  -1 -10   7      290.50      345.59     37.82 o   0.52072
   0 -10   7      359.01      328.56     38.53 o   0.51959
   1 -10   7      182.29      175.45     30.75 o   0.52241
   2 -10   7      649.63      640.25     49.96 o   0.52911
   3 -10   7      633.27      648.29     50.68 o   0.53956
   4 -10   7      569.70      577.48     49.18 o   0.55354
   5 -10   7      650.31      668.94     52.93 o   0.57078
   6 -10   7     1000.41     1019.30     66.59 o   0.59101
   7 -10   7       39.42       69.32     29.95 o   0.61394
   8 -10   7     1419.95     1439.47     81.08 o   0.63926
   9 -10   7     1019.01     1166.28    101.97 o   0.66671
 -10  -9   7      161.44      159.15     33.10 o   0.65350
  -9  -9   7      780.44      769.54     57.73 o   0.62339
  -8  -9   7     1588.74     1530.47     80.26 o   0.59522
  -7  -9   7      219.31      229.18     34.29 o   0.56927
  -6  -9   7      184.68      263.23     34.30 o   0.54586
  -5  -9   7     3698.73     3457.08    126.72 o   0.52533
  -4  -9   7      756.28      682.36     49.20 o   0.50803
  -3  -9   7       28.51       15.48     22.74 o   0.49430
  -2  -9   7     5376.35     5308.42    169.31 o   0.48444
  -1  -9   7      593.42      524.31     43.13 o   0.47870
   0  -9   7      101.93      123.08     26.36 o   0.47721
   1  -9   7      645.41      658.19     47.89 o   0.48002
   2  -9   7     1255.95     1259.85     66.65 o   0.48706
   3  -9   7      312.11      291.66     34.83 o   0.49814
   4  -9   7     1541.08     1503.37     75.45 o   0.51301
   5  -9   7      548.39      600.49     47.71 o   0.53135
   6  -9   7       56.48       29.77     24.91 o   0.55280
   7  -9   7      414.11      506.10     46.19 o   0.57703
   8  -9   7      637.88      753.05     55.57 o   0.60370
   9  -9   7      855.30      850.17     60.39 o   0.63250
  10  -9   7      186.44      264.38     57.98 o   0.66315
 -11  -8   7        3.17       51.63     40.98 o   0.65890
 -10  -8   7      896.64      730.96     56.78 o   0.62557
  -9  -8   7     1523.52     1514.93     78.75 o   0.59385
  -8  -8   7      116.41      143.07     29.43 o   0.56399
  -7  -8   7      229.38      238.49     33.36 o   0.53630
  -6  -8   7     2197.45     2090.55     89.75 o   0.51115
  -5  -8   7      920.79      858.13     54.03 o   0.48892
  -4  -8   7       60.72      128.74     26.60 o   0.47002
  -3  -8   7       11.35       60.19     21.53 o   0.45488
  -2  -8   7      378.80      389.78     36.09 o   0.44387
  -1  -8   7     1247.17     1259.09     63.33 o   0.43731
   0  -8   7      356.47      359.03     34.41 o   0.43540
   1  -8   7      784.36      723.10     47.65 o   0.43821
   2  -8   7     2436.60     2268.69     90.60 o   0.44563
   3  -8   7        3.90       31.51     22.55 o   0.45745
   4  -8   7       15.53       54.67     23.68 o   0.47334
   5  -8   7      825.37      836.05     53.28 o   0.49291
   6  -8   7      256.64      223.67     32.70 o   0.51573
   7  -8   7      455.76      448.46     42.09 o   0.54139
   8  -8   7      473.22      483.27     44.74 o   0.56952
   9  -8   7       23.57       29.36     27.35 o   0.59976
  10  -8   7       13.90       76.89     32.02 o   0.63181
  11  -8   7      495.76      455.31     70.34 o   0.66540
 -11  -7   7      250.16      250.51     49.48 o   0.63464
 -10  -7   7      450.42      441.99     42.84 o   0.59977
  -9  -7   7      475.77      486.32     42.96 o   0.56638
  -8  -7   7      667.56      697.50     49.78 o   0.53476
  -7  -7   7     1812.18     1819.70     81.75 o   0.50524
  -6  -7   7     4691.71     4282.25    140.78 o   0.47820
  -5  -7   7      166.34      183.45     27.02 o   0.45409
  -4  -7   7        8.33       11.09     16.69 o   0.43340
  -3  -7   7     5296.69     5256.57    159.48 o   0.41663
  -2  -7   7     1467.70     1220.56     59.29 o   0.40429
  -1  -7   7      210.90      272.28     30.64 o   0.39677
   0  -7   7     1752.25     1809.21     75.13 o   0.39435
   1  -7   7     2137.86     2085.53     81.72 o   0.39714
   2  -7   7     1368.28     1382.75     63.96 o   0.40502
   3  -7   7       21.42       70.36     20.83 o   0.41770
   4  -7   7        3.33       24.72     19.89 o   0.43476
   5  -7   7     2046.11     1995.69     81.84 o   0.45571
   6  -7   7       34.72       48.74     22.50 o   0.48005
   7  -7   7      120.13      114.36     26.12 o   0.50728
   8  -7   7     1409.51     1414.01     71.44 o   0.53697
   9  -7   7      182.98      159.57     31.00 o   0.56873
  10  -7   7      206.25      224.20     35.17 o   0.60223
  11  -7   7      695.97      624.74     53.04 o   0.63720
 -12  -6   7        5.95        0.00     32.38 o   0.65030
 -11  -6   7      628.93      525.65     64.11 o   0.61277
 -10  -6   7      199.31      165.44     30.56 o   0.57636
  -9  -6   7       72.04      110.27     25.67 o   0.54131
  -8  -6   7     1005.72      863.62     52.44 o   0.50789
  -7  -6   7     3129.74     2955.68    107.53 o   0.47645
  -6  -6   7      339.20      300.76     30.84 o   0.44740
  -5  -6   7        7.20       48.67     19.01 o   0.42125
  -4  -6   7       96.11       77.22     19.37 o   0.39855
  -3  -6   7     2744.06     2539.24     91.07 o   0.37993
  -2  -6   7      724.95      543.57     37.33 o   0.36601
  -1  -6   7        4.21       28.58     17.11 o   0.35735
   0  -6   7     5723.29     5715.82    164.00 o   0.35432
   1  -6   7     2892.64     2539.37     89.83 o   0.35708
   2  -6   7        4.79        3.78     14.47 o   0.36549
   3  -6   7     1248.63     1369.99     60.25 o   0.37917
   4  -6   7     2903.02     2674.11     94.20 o   0.39758
   5  -6   7      954.55      912.89     49.96 o   0.42010
   6  -6   7      892.26      948.88     52.28 o   0.44611
   7  -6   7     1758.42     1617.39     72.59 o   0.47503
   8  -6   7      271.27      288.26     32.87 o   0.50637
   9  -6   7       65.32       81.59     28.21 o   0.53971
  10  -6   7      376.07      445.02     41.81 o   0.57469
 -11   6  -7      266.22      332.58     57.55 o   0.61104
 -12   6  -7       26.33       44.85     44.85 o   0.64852
 -12  -5   7       35.46       64.64     37.86 o   0.63241
 -11  -5   7       30.60        5.38     31.95 o   0.59354
 -10  -5   7      238.19       96.89     26.34 o   0.55566
  -9  -5   7      461.02      396.17     36.87 o   0.51898
  -8  -5   7     1480.47     1435.88     67.54 o   0.48377
  -7  -5   7      763.27      733.26     45.60 o   0.45037
  -6  -5   7      592.24      447.70     35.16 o   0.41923
  -5  -5   7     1028.06      937.11     48.60 o   0.39089
  -4  -5   7    10618.73     9721.48    255.44 o   0.36598
  -3  -5   7        1.00        7.91     11.00 o   0.34526
  -2  -5   7     3594.17     3589.90     85.40 o   0.32951
  -1  -5   7     3652.65     3557.86     85.45 o   0.31948
   0  -5   7     8153.21     8005.75    168.96 o   0.31570
   1  -5   7      638.94      697.09     30.21 o   0.31841
   2  -5   7      452.82      415.75     24.01 o   0.32744
   3  -5   7     1525.61     1461.85     59.91 o   0.34229
   4  -5   7     5117.82     4795.98    140.52 o   0.36224
   5  -5   7     1560.41     1445.99     61.98 o   0.38651
   6  -5   7      196.89      168.39     24.95 o   0.41433
   7  -5   7     8853.44     8428.98    230.78 o   0.44505
   8  -5   7     1360.11     1233.22     61.76 o   0.47811
   9  -5   7        1.58       11.85     22.63 o   0.51304
  10  -5   7     1195.76     1099.65     61.84 o   0.54950
 -11   5  -7      267.53      254.92     52.06 o   0.58720
 -12   5  -7      180.79      212.76     54.43 o   0.62592
 -13  -4   7       22.52       25.71     38.61 o   0.65809
 -12  -4   7      703.96      699.15     75.29 o   0.61732
 -11  -4   7      106.13      157.15     40.87 o   0.57723
 -10  -4   7        2.28       28.18     27.64 o   0.53797
  -9  -4   7      786.68      791.97     49.82 o   0.49975
  -8  -4   7      195.09      107.26     21.71 o   0.46281
  -7  -4   7       92.30       24.76     16.72 o   0.42750
  -6  -4   7      407.66      396.62     32.14 o   0.39425
  -5  -4   7     1339.08     1481.22     61.26 o   0.36363
  -4  -4   7       74.79       54.90     11.96 o   0.33635
  -3  -4   7       37.92       41.08     11.14 o   0.31329
  -2  -4   7     1036.75     1008.35     33.41 o   0.29543
  -1  -4   7     3607.98     3558.04     83.21 o   0.28377
   0  -4   7      132.78      119.18     14.22 o   0.27908
   1  -4   7      268.05      268.39     18.51 o   0.28170
   2  -4   7      147.36      219.34     17.68 o   0.29145
   3  -4   7     2298.09     2190.58     60.46 o   0.30764
   4  -4   7     1628.20     1630.76     51.08 o   0.32933
   5  -4   7     2295.47     2272.57     79.80 o   0.35550
   6  -4   7      421.56      375.86     31.04 o   0.38526
   7  -4   7      461.12      468.62     36.47 o   0.41783
   8  -4   7      130.89      184.78     26.34 o   0.45260
   9  -4   7       47.21       37.32     19.84 o   0.48911
 -10   4  -7      630.02      583.09     67.98 o   0.52700
 -11   4  -7      271.00      246.10     52.17 o   0.56598
 -12   4  -7        8.51       41.09     36.36 o   0.60585
 -13   4  -7      277.84      500.91     73.14 o   0.64645
 -13  -3   7       65.16       58.30     40.77 o   0.64697
 -12  -3   7       43.98       64.32     35.71 o   0.60524
 -11  -3   7      118.71      155.53     40.77 o   0.56408
 -10  -3   7       48.29       43.67     30.33 o   0.52360
  -9  -3   7     1136.21     1144.59     58.64 o   0.48399
  -8  -3   7      644.38      703.28     44.76 o   0.44548
  -7  -3   7       75.16       68.20     19.54 o   0.40838
  -6  -3   7     1616.22     1540.73     45.86 o   0.37311
  -5  -3   7     6714.89     7169.02    179.21 o   0.34023
  -4  -3   7     2404.73     2526.03     73.80 o   0.31051
  -3  -3   7     2977.29     2811.63     67.26 o   0.28493
  -2  -3   7     4887.75     4801.48    104.14 o   0.26472
  -1  -3   7       32.42       73.88     12.18 o   0.25115
   0  -3   7      904.24      779.07     28.26 o   0.24534
   1  -3   7     1694.49     1504.05     43.34 o   0.24783
   2  -3   7     8703.62     8844.71    180.89 o   0.25838
   3  -3   7     2024.23     1989.83     53.99 o   0.27607
   4  -3   7     2328.74     2451.85     83.82 o   0.29964
   5  -3   7      147.53      196.50     25.48 o   0.32783
   6  -3   7     5137.76     4564.16    132.12 o   0.35954
   7  -3   7      920.17      961.18     47.80 o   0.39393
   8  -3   7      429.32      492.34     37.02 o   0.43035
   9  -3   7     3018.65     2871.68    100.67 o   0.46834
 -10   3  -7      332.28      361.83     53.46 o   0.50753
 -11   3  -7        5.99        0.00     29.36 o   0.54768
 -12   3  -7      716.33      952.56     94.76 o   0.58859
 -13   3  -7      145.38      130.90     52.49 o   0.63010
 -13  -2   7     1269.64     1170.69     99.60 o   0.63886
 -12  -2   7      596.35      636.76     70.67 o   0.59636
 -11  -2   7        1.02        4.63     28.40 o   0.55431
 -10  -2   7     1774.40     1535.00    103.26 o   0.51283
  -9  -2   7     1076.36      993.00     78.52 o   0.47207
  -8  -2   7        4.57       11.63     17.18 o   0.43221
  -7  -2   7     1090.12     1061.28     37.98 o   0.39355
  -6  -2   7       35.50       38.85     13.22 o   0.35647
  -5  -2   7        2.09       25.31     11.88 o   0.32152
  -4  -2   7       17.71       18.32     10.69 o   0.28946
  -3  -2   7      113.07      144.80     13.56 o   0.26138
  -2  -2   7     4458.21     4677.56    119.98 o   0.23867
  -1  -2   7        7.99       21.44     10.18 o   0.22298
   0  -2   7     5137.18     5987.81    124.44 o   0.21584
   1  -2   7      104.46      239.12     15.54 o   0.21811
   2  -2   7      410.94      499.89     28.55 o   0.22950
   3  -2   7       77.06       85.59     12.39 o   0.24876
   4  -2   7     4648.43     4634.00    103.82 o   0.27424
   5  -2   7       42.96       88.09     14.40 o   0.30438
   6  -2   7      127.88      167.59     17.72 o   0.33794
   7  -2   7     1831.15     1717.68     65.12 o   0.37399
   8  -2   7      172.17      168.10     24.83 o   0.41188
  -9   2  -7      345.22      294.18     45.93 o   0.45116
 -10   2  -7       40.98       65.83     33.02 o   0.49148
 -11   2  -7      356.01      428.09     60.88 o   0.53261
 -12   2  -7     1173.86     1195.97    105.30 o   0.57437
 -13   2  -7       94.87       73.68     45.93 o   0.61665
 -14   2  -7        7.98        0.00     48.51 o   0.65933
 -13  -1   7      273.96      267.93     52.70 o   0.63388
 -12  -1   7      432.99      374.42     57.01 o   0.59082
 -11  -1   7      664.25      540.82     61.52 o   0.54812
 -10  -1   7     1873.31     1847.14    113.91 o   0.50589
  -9  -1   7      421.87      415.94     50.88 o   0.46425
  -8  -1   7      309.99      296.19     23.40 o   0.42338
  -7  -1   7     2507.44     2471.65     66.21 o   0.38351
  -6  -1   7     7019.75     7459.07    157.20 o   0.34500
  -5  -1   7        2.06        4.70     13.90 o   0.30836
  -4  -1   7     5846.65     5647.00    119.31 o   0.27433
  -3  -1   7    18316.50    19728.55    375.92 o   0.24401
  -2  -1   7      625.31      713.88     24.75 o   0.21895
  -1  -1   7      231.15      256.16     17.84 o   0.20113
   0  -1   7        7.74       88.32     10.48 o   0.19256
   1  -1   7       25.76       61.45      9.95 o   0.19447
   2  -1   7     1256.86     1369.54     37.35 o   0.20658
   3  -1   7     4646.14     4623.96     99.67 o   0.22725
   4  -1   7      213.88      203.17     15.17 o   0.25441
   5  -1   7     3321.54     3451.99     82.19 o   0.28621
   6  -1   7       73.06       56.83     13.74 o   0.32129
   7  -1   7     1105.07     1051.76     52.71 o   0.35868
  -8   1  -7      765.90      888.88     76.26 o   0.39773
  -9   1  -7      111.07      121.01     39.26 o   0.43799
 -10   1  -7      159.69       76.37     38.83 o   0.47917
 -11   1  -7     2018.73     2196.29    150.15 o   0.52103
 -12   1  -7      797.58      770.89     90.35 o   0.56344
 -13   1  -7        0.54       21.62     45.93 o   0.60628
 -14   1  -7      422.16      399.05     82.50 o   0.64945
 -13   0   7      132.40      145.96     45.61 o   0.63210
 -12   0   7      336.67      324.51     52.38 o   0.58870
 -11   0   7     3344.46     3321.16    171.24 o   0.54562
 -10   0   7      992.08     1034.20     83.90 o   0.50294
  -9   0   7      195.53      200.62     27.96 o   0.46077
  -8   0   7     3625.36     3590.07    111.24 o   0.41927
  -7   0   7     2049.25     1967.26     56.11 o   0.37864
  -6   0   7     1673.09     1755.08     49.91 o   0.33922
  -5   0   7      570.84      702.49     27.21 o   0.30147
  -4   0   7      439.63      479.21     20.60 o   0.26611
  -3   0   7    14536.38    15139.64    291.40 o   0.23421
  -2   0   7       61.93       34.87      9.22 o   0.20739
  -1   0   7      645.87      678.39     22.33 o   0.18783
   0   0   7       84.16       79.65      8.57 o   0.17794
   1   0   7      503.73      672.63     21.60 o   0.17933
   2   0   7     5845.52     6382.70    128.65 o   0.19175
   3   0   7    11829.15    12264.70    282.40 o   0.21329
   4   0   7      720.82      713.13     24.87 o   0.24152
   5   0   7      273.50      335.65     18.33 o   0.27437
   6   0   7     9737.71    10067.34    261.27 o   0.31040
   7   0   7      357.18      403.37     31.70 o   0.34860
   8   0   7      167.87      129.33     22.29 o   0.38835
   9   0   7      765.14      825.96     73.25 o   0.42921
  10   0   7     3184.95     2963.95    162.85 o   0.47090
 -12   0  -7        7.44      225.12     74.54 o   0.55599
 -13   0  -7      207.26      103.47     65.18 o   0.59915
 -14   0  -7     1170.28     1704.84    170.38 o   0.64262
 -13   1   7      156.37      185.76     47.76 o   0.63356
 -12   1   7     1512.37     1496.49    108.42 o   0.59006
 -11   1   7     1184.93     1211.78     94.12 o   0.54687
 -10   1   7      198.70      163.99     28.01 o   0.50405
  -9   1   7      447.21      408.41     48.40 o   0.46172
  -8   1   7     1985.06     1797.99     95.62 o   0.42001
  -7   1   7     3329.94     3184.22     94.10 o   0.37915
  -6   1   7       42.20       57.96     15.36 o   0.33943
  -5   1   7     5825.28     5999.67    153.16 o   0.30130
  -4   1   7     5635.71     5733.96    207.48 o   0.26545
  -3   1   7       74.40       51.31     20.76 o   0.23294
  -2   1   7     2030.12     2328.48     95.84 o   0.20536
  -1   1   7     3308.37     3046.94     81.07 o   0.18493
   0   1   7     1321.80     1061.20     28.68 o   0.17417
   1   1   7      106.92      154.38     10.38 o   0.17490
   2   1   7      257.66      458.22     24.34 o   0.18696
   3   1   7      732.64      787.66     34.98 o   0.20841
   4   1   7     2318.38     2431.87     77.61 o   0.23670
   5   1   7     1577.34     1645.84     61.10 o   0.26969
   6   1   7     4150.45     4339.25    127.89 o   0.30587
   7   1   7     1642.25     1707.83     67.40 o   0.34422
   8   1   7      618.68      570.91     38.10 o   0.38411
   9   1   7     5462.69     5226.51    151.10 o   0.42509
  10   1   7     1639.37     1771.31    118.32 o   0.46688
  11   1   7       92.65       77.12     37.75 o   0.50928
  12   1   7       80.88      102.08     41.73 o   0.55215
  13   1   7     1099.41     1099.27    100.35 o   0.59539
 -13   2   7      325.10      403.89     60.99 o   0.63823
 -12   2   7      828.07      710.98     74.97 o   0.59487
 -11   2   7        7.38        9.79     38.18 o   0.55183
 -10   2   7       18.60        8.50     33.24 o   0.50919
  -9   2   7     1687.00     1608.90     96.70 o   0.46706
  -8   2   7      608.16      519.95     53.35 o   0.42559
  -7   2   7      813.03      870.92     64.75 o   0.38500
  -6   2   7     4361.22     4447.86    177.58 o   0.34560
  -5   2   7     2345.88     2386.02    107.67 o   0.30784
  -4   2   7     6802.22     6338.02    229.75 o   0.27241
  -3   2   7      753.48      799.39     51.41 o   0.24033
  -2   2   7     4787.95     5008.46    182.42 o   0.21313
  -1   2   7    12549.53    12362.10    295.16 o   0.19289
   0   2   7      519.66      657.01     26.74 o   0.18194
   1   2   7     4433.13     4690.11    122.78 o   0.18196
   2   2   7     4593.64     4016.86    109.26 o   0.19296
   3   2   7     8074.60     9150.33    229.19 o   0.21323
   4   2   7     6959.94     7971.48    205.08 o   0.24045
   5   2   7    16177.91    17555.98    337.87 o   0.27255
   6   2   7      860.17      935.19     31.21 o   0.30799
   7   2   7       40.99       22.51     12.09 o   0.34576
   8   2   7     3045.94     2962.85     76.16 o   0.38517
   9   2   7     3227.31     3182.74    108.51 o   0.42576
  10   2   7      590.38      613.53     66.69 o   0.46723
  11   2   7      113.19       95.51     38.29 o   0.50936
  12   2   7      500.52      463.26     65.29 o   0.55200
  13   2   7     1738.45     1841.76    135.20 o   0.59505
  14   2   7       33.58       58.84     41.95 o   0.63841
 -12   3   7      145.12       91.64     47.76 o   0.60304
 -11   3   7       56.78       89.81     42.16 o   0.56041
 -10   3   7       87.85       96.16     40.12 o   0.51824
  -9   3   7     3396.75     3441.73    161.88 o   0.47665
  -8   3   7     1872.48     1760.23    101.97 o   0.43582
  -7   3   7      141.65      151.55     37.22 o   0.39597
  -6   3   7     6375.07     6140.44    235.88 o   0.35744
  -5   3   7     9839.13    10397.37    364.09 o   0.32069
  -4   3   7      590.87      576.96     47.54 o   0.28643
  -3   3   7     6780.85     6963.71    249.76 o   0.25564
  -2   3   7     7322.61     7912.72    276.97 o   0.22972
  -1   3   7     8699.54     9397.13    185.10 o   0.21050
   0   3   7      319.85      274.13     18.84 o   0.19990
   1   3   7    20632.96    22096.30    416.62 o   0.19931
   2   3   7     5895.93     6086.81    123.02 o   0.20881
   3   3   7     1756.84     1648.19     56.49 o   0.22714
   4   3   7      726.03      945.75     27.44 o   0.25239
   5   3   7    11031.22    11289.09    222.82 o   0.28270
   6   3   7     6580.24     6647.02    139.11 o   0.31663
   7   3   7      705.50      634.76     31.70 o   0.35313
   8   3   7     3446.23     3435.88    104.44 o   0.39148
   9   3   7     1069.81      946.20     50.18 o   0.43120
  10   3   7      116.01       98.63     37.00 o   0.47193
  11   3   7      839.08      864.25     81.96 o   0.51344
  12   3   7      915.18      959.55     89.28 o   0.55555
  13   3   7        3.39       36.25     41.63 o   0.59813
  14   3   7      180.85      177.91     53.35 o   0.64110
 -13   4   7      380.18      429.28     71.74 o   0.65688
 -12   4   7      453.55      433.90     64.75 o   0.61444
 -11   4   7        1.47       16.99     40.98 o   0.57244
 -10   4   7      904.16      865.54     77.55 o   0.53100
  -9   4   7      170.78      162.20     43.67 o   0.49025
  -8   4   7      321.69      318.17     47.43 o   0.45038
  -7   4   7      155.39      210.82     41.95 o   0.41164
  -6   4   7      243.47      211.57     38.83 o   0.37440
  -5   4   7     1378.14     1246.52     76.91 o   0.33914
  -4   4   7     1062.60     1062.81     66.69 o   0.30654
  -3   4   7     1889.77     1992.14     50.87 o   0.27755
  -2   4   7     6389.99     5774.88    121.04 o   0.25340
  -1   4   7     1399.58     1296.96     36.89 o   0.23559
   0   4   7     2490.10     2542.07     59.95 o   0.22563
   1   4   7     8149.59     7777.34    156.14 o   0.22457
   2   4   7     4948.74     4628.48     97.99 o   0.23252
   3   4   7      979.85     1164.36     33.47 o   0.24862
   4   4   7     5094.38     4922.25    128.30 o   0.27143
   5   4   7     2597.37     2390.90     71.73 o   0.29941
   6   4   7      758.64      815.14     29.70 o   0.33127
   7   4   7       26.96      333.10     20.11 o   0.36598
   8   4   7       15.70       69.14     20.11 o   0.40281
   9   4   7     2066.99     1953.89     76.54 o   0.44123
  10   4   7        8.62       26.78     29.47 o   0.48086
  11   4   7      548.92      605.78     70.24 o   0.52143
  12   4   7      892.89      854.25     87.88 o   0.56272
  13   4   7       51.68       67.01     42.16 o   0.60460
  14   4   7        6.53       74.86     47.00 o   0.64695
 -12   5   7      548.82      633.00     78.41 o   0.62889
 -11   5   7       44.09       43.45     43.67 o   0.58772
 -10   5   7      602.67      657.41     71.21 o   0.54721
  -9   5   7      269.61      368.18     58.19 o   0.50752
  -8   5   7        2.18       30.12     33.56 o   0.46887
  -7   5   7     1737.75     1827.03    107.24 o   0.43151
  -6   5   7      273.67      308.05     46.04 o   0.39583
  -5   5   7      468.00      505.50     24.97 o   0.36232
  -4   5   7     1984.77     1997.45     54.66 o   0.33164
  -3   5   7     4662.88     4691.92    104.52 o   0.30464
  -2   5   7     8868.72     9412.29    191.00 o   0.28238
  -1   5   7     1242.67     1280.40     38.82 o   0.26606
   0   5   7     6366.43     6079.26    127.62 o   0.25681
   1   5   7     8287.33     8043.70    163.25 o   0.25540
   2   5   7     2317.22     2204.51     55.14 o   0.26195
   3   5   7     3778.71     3794.16    104.56 o   0.27590
   4   5   7     5927.36     5835.10    123.43 o   0.29621
   5   5   7     6538.88     6462.10    136.57 o   0.32167
   6   5   7      968.17      942.39     33.17 o   0.35116
   7   5   7     5678.98     6071.74    133.22 o   0.38376
   8   5   7     3691.78     3604.46    114.21 o   0.41874
   9   5   7     1195.17     1288.88     59.90 o   0.45556
  10   5   7      467.90      469.72     61.20 o   0.49379
  11   5   7      553.95      478.43     63.35 o   0.53315
  12   5   7      514.90      624.07     75.29 o   0.57339
  13   5   7       89.15      143.70     47.00 o   0.61434
  14   5   7       23.77       60.77     42.38 o   0.65587
 -12   6   7       38.46       68.84     54.86 o   0.64619
 -11   6   7      335.14      335.16     62.28 o   0.60600
 -10   6   7      285.48      407.98     65.72 o   0.56658
  -9   6   7      135.40      165.75     47.97 o   0.52812
  -8   6   7       61.29       87.34     42.81 o   0.49084
  -7   6   7        8.66       42.70     35.17 o   0.45502
  -6   6   7     2231.42     2337.91     88.26 o   0.42105
  -5   6   7     1529.76     1509.01     64.91 o   0.38940
  -4   6   7      121.96      131.96     17.18 o   0.36068
  -3   6   7     7853.36     7499.16    159.72 o   0.33566
  -2   6   7      698.92      957.96     34.86 o   0.31522
  -1   6   7     1145.15     1320.24     41.84 o   0.30028
   0   6   7     8281.97     7476.74    156.12 o   0.29169
   1   6   7      393.35      398.64     21.30 o   0.29003
   2   6   7      107.18      129.91     14.77 o   0.29540
   3   6   7    10059.56    10002.41    250.48 o   0.30745
   4   6   7     1891.34     1784.67     49.94 o   0.32542
   5   6   7     1022.28     1252.60     39.90 o   0.34840
   6   6   7     4140.78     4181.75     97.30 o   0.37548
   7   6   7     5378.75     5161.77    117.03 o   0.40583
   8   6   7     1303.25     1141.54     91.10 o   0.43878
   9   6   7      259.09      226.95     44.64 o   0.47378
  10   6   7      298.04      393.67     57.33 o   0.51042
  11   6   7     1815.91     1703.76    125.85 o   0.54836
  12   6   7      591.61      646.98     77.23 o   0.58735
  13   6   7      168.34      196.08     53.35 o   0.62719
 -11   7   7      950.49      917.17     96.37 o   0.62701
 -10   7   7      488.29      524.79     69.27 o   0.58880
  -9   7   7      292.30      281.81     56.25 o   0.55166
  -8   7   7      884.49      964.82     84.54 o   0.51585
  -7   7   7      723.36      630.34     47.63 o   0.48164
  -6   7   7     1476.62     1537.48     70.05 o   0.44941
  -5   7   7        5.54        0.00     19.60 o   0.41961
  -4   7   7        4.20       17.07     15.89 o   0.39280
  -3   7   7      167.90      149.90     18.47 o   0.36963
  -2   7   7     1133.32      965.29     36.89 o   0.35082
  -1   7   7       16.21       12.77     13.51 o   0.33710
   0   7   7     2876.87     3011.94     75.84 o   0.32911
   1   7   7       18.30       62.23     14.42 o   0.32726
   2   7   7      144.96      125.28     15.32 o   0.33166
   3   7   7     8604.46     8515.16    176.68 o   0.34208
   4   7   7     2737.46     2807.68     71.42 o   0.35798
   5   7   7      151.76      155.64     17.54 o   0.37867
   6   7   7     5330.34     5555.04    124.85 o   0.40342
   7   7   7     1464.50     1368.34     59.58 o   0.43153
   8   7   7      451.85      484.24     61.42 o   0.46239
   9   7   7      603.33      588.47     70.02 o   0.49548
  10   7   7     1282.17     1460.89    115.41 o   0.53039
  11   7   7     1216.66     1112.82    101.97 o   0.56678
  12   7   7        1.68       10.86     33.99 o   0.60438
  13   7   7      103.14      120.25     44.53 o   0.64298
 -11   8   7      155.21      120.36     55.07 o   0.65050
 -10   8   7      314.07      379.90     66.04 o   0.61355
  -9   8   7       20.86       62.82     45.50 o   0.57779
  -8   8   7      417.47      443.89     43.83 o   0.54348
  -7   8   7     1525.06     1375.84     71.43 o   0.51088
  -6   8   7      593.91      597.17     46.50 o   0.48037
  -5   8   7       43.49       26.17     22.70 o   0.45234
  -4   8   7      619.45      641.46     33.39 o   0.42730
  -3   8   7      271.00      236.78     21.63 o   0.40581
  -2   8   7       22.87       20.94     15.19 o   0.38843
  -1   8   7     1058.03      964.28     38.37 o   0.37576
   0   8   7     1332.54     1343.04     45.96 o   0.36828
   1   8   7        2.93       16.68     14.75 o   0.36630
   2   8   7     1334.20     1296.41     54.97 o   0.36991
   3   8   7       94.20      117.90     16.52 o   0.37895
   4   8   7        2.67        6.14     13.87 o   0.39305
   5   8   7     1250.16     1403.06     46.46 o   0.41169
   6   8   7      538.56      587.71     38.81 o   0.43428
   7   8   7      590.74      687.46     43.75 o   0.46025
   8   8   7      235.39      244.92     49.26 o   0.48905
   9   8   7     1121.13     1137.35     99.60 o   0.52021
  10   8   7     1170.05     1198.66    106.27 o   0.55334
  11   8   7       26.89       30.22     35.93 o   0.58811
  12   8   7      199.54      263.85     56.58 o   0.62423
  13   8   7     1162.74     1332.46    121.44 o   0.66149
 -10   9   7       56.66       74.11     50.98 o   0.64054
  -9   9   7      760.02      783.90     85.30 o   0.60618
  -8   9   7      320.45      331.84     41.94 o   0.57335
  -7   9   7      498.48      484.11     45.78 o   0.54233
  -6   9   7      234.65      270.61     35.74 o   0.51344
  -5   9   7      238.78      163.36     30.58 o   0.48708
  -4   9   7      782.34      855.78     50.94 o   0.46365
  -3   9   7      641.39      646.21     33.77 o   0.44364
  -2   9   7       36.31       58.08     20.63 o   0.42753
  -1   9   7      889.54      866.62     38.30 o   0.41575
   0   9   7      800.84      765.76     35.25 o   0.40870
   1   9   7      757.09      827.85     36.24 o   0.40662
   2   9   7      942.47      920.40     37.47 o   0.40958
   3   9   7       42.42       48.92     16.08 o   0.41747
   4   9   7      142.55      132.69     18.27 o   0.43002
   5   9   7     4776.08     4468.79    139.06 o   0.44685
   6   9   7      261.12      282.35     29.92 o   0.46749
   7   9   7      157.09      180.54     26.06 o   0.49145
   8   9   7      770.71      850.27     86.80 o   0.51829
   9   9   7      721.50      733.35     84.22 o   0.54757
  10   9   7       37.11       40.23     38.94 o   0.57893
  11   9   7      409.38      276.86     57.44 o   0.61204
  12   9   7      111.07      160.37     47.65 o   0.64664
  -9  10   7      261.00      239.32     40.52 o   0.63651
  -8  10   7       81.54       64.99     32.69 o   0.60513
  -7  10   7       88.18      141.78     34.30 o   0.57561
  -6  10   7      417.06      413.55     42.84 o   0.54826
  -5  10   7      865.70      830.85     54.38 o   0.52342
  -4  10   7      194.14      141.57     29.26 o   0.50145
  -3  10   7      211.55      236.38     24.60 o   0.48276
  -2  10   7      373.91      455.15     30.36 o   0.46773
  -1  10   7       78.01       93.39     18.53 o   0.45672
   0  10   7        8.03       12.53     15.36 o   0.45004
   1  10   7      548.28      469.26     29.00 o   0.44788
   2  10   7      109.67      140.81     19.77 o   0.45029
   3  10   7      227.09      277.49     23.59 o   0.45722
   4  10   7      214.02      242.13     28.92 o   0.46845
   5  10   7        0.99        0.00     17.83 o   0.48369
   6  10   7      143.71      167.30     27.55 o   0.50257
   7  10   7       54.67       63.25     38.40 o   0.52471
   8  10   7      301.52      253.41     55.29 o   0.54970
   9  10   7      344.00      359.68     63.03 o   0.57718
  10  10   7       21.72        0.00     33.24 o   0.60681
  11  10   7      166.89       81.64     42.70 o   0.63829
  -8  11   7       17.70       29.81     32.50 o   0.63854
  -7  11   7      626.03      649.18     54.57 o   0.61043
  -6  11   7      309.22      237.04     38.45 o   0.58451
  -5  11   7       16.63       33.90     28.11 o   0.56105
  -4  11   7      283.06      325.31     37.13 o   0.54039
  -3  11   7      475.89      428.03     40.00 o   0.52286
  -2  11   7      226.65      237.32     25.61 o   0.50877
  -1  11   7       10.89       29.07     18.67 o   0.49843
   0  11   7      773.90      726.86     37.82 o   0.49207
   1  11   7     1362.84     1268.29     62.70 o   0.48984
   2  11   7      640.78      554.94     32.54 o   0.49180
   3  11   7       48.69       28.02     18.88 o   0.49791
   4  11   7      835.25      814.87     50.08 o   0.50800
   5  11   7       83.95       75.24     22.30 o   0.52185
   6  11   7       28.29       27.03     22.26 o   0.53918
   7  11   7      330.26      455.84     68.09 o   0.55965
   8  11   7       73.30       66.15     40.44 o   0.58293
   9  11   7       12.51       38.29     40.12 o   0.60872
  10  11   7       22.15       33.77     38.51 o   0.63669
  -7  12   7      469.89      476.08     52.34 o   0.64655
  -6  12   7      248.01      279.07     41.94 o   0.62193
  -5  12   7        2.04       47.40     29.80 o   0.59973
  -4  12   7      904.51      905.63     59.06 o   0.58024
  -3  12   7      749.00      809.69     54.27 o   0.56373
  -2  12   7        0.97       15.87     19.52 o   0.55047
  -1  12   7      654.08      669.31     39.27 o   0.54071
   0  12   7     1216.41     1201.20     51.25 o   0.53462
   1  12   7      146.67      179.12     23.36 o   0.53234
   2  12   7        0.15        6.68     20.19 o   0.53392
   3  12   7      138.08      147.99     26.49 o   0.53932
   4  12   7      191.29      213.31     31.56 o   0.54843
   5  12   7       24.02       28.61     22.62 o   0.56107
   6  12   7       61.91       87.23     40.77 o   0.57700
   7  12   7      324.50      286.86     57.87 o   0.59597
   8  12   7      206.93      179.95     55.29 o   0.61769
   9  12   7       50.88       59.05     48.29 o   0.64189
  -6  13   7      147.81      190.57     41.53 o   0.66033
  -5  13   7      300.78      246.16     40.49 o   0.63928
  -4  13   7       13.49       15.11     29.26 o   0.62083
  -3  13   7        3.80       47.50     30.24 o   0.60523
  -2  13   7      116.73      161.51     36.37 o   0.59269
  -1  13   7      395.88      461.48     35.64 o   0.58342
   0  13   7      555.95      605.86     48.07 o   0.57758
   1  13   7       14.53        8.96     22.88 o   0.57525
   2  13   7      172.50      194.67     31.50 o   0.57650
   3  13   7     1498.04     1581.53     78.03 o   0.58130
   4  13   7      267.85      312.68     36.74 o   0.58955
   5  13   7        4.54       13.61     24.17 o   0.60113
   6  13   7     1073.61     1001.50    100.35 o   0.61583
   7  13   7      228.37      279.77     61.52 o   0.63344
   8  13   7       22.14       39.04     50.34 o   0.65374
  -4  14   7      243.42      279.26     43.84 o   0.66203
  -3  14   7        0.38       15.23     32.13 o   0.64723
  -2  14   7     1480.15     1573.56     81.27 o   0.63533
  -1  14   7      587.28      623.11     53.15 o   0.62650
   0  14   7      105.92      141.97     32.14 o   0.62086
   1  14   7      427.53      471.55     45.85 o   0.61850
   2  14   7      765.05      736.41     55.51 o   0.61946
   3  14   7      325.30      332.40     40.50 o   0.62373
   4  14   7       29.51       61.36     27.66 o   0.63124
   5  14   7       57.61      101.54     45.39 o   0.64187
   6  14   7      727.88      822.30     94.44 o   0.65548
   0 -15  -7       23.39       84.87     51.31 o   0.66440
  -1 -15  -7      381.37      370.87     67.55 o   0.66201
  -2 -15  -7      768.20      706.03     81.75 o   0.66273
  -1 -13   8      355.17      358.18     63.25 o   0.66173
   0 -13   8      262.04      253.20     53.78 o   0.66122
   1 -13   8      112.12      139.40     47.76 o   0.66382
  -5 -12   8      992.52     1070.14     73.24 o   0.65415
  -4 -12   8       53.12       96.35     28.18 o   0.64073
  -3 -12   8      388.97      349.22     42.44 o   0.63031
  -2 -12   8      691.66      745.56     58.33 o   0.62302
  -1 -12   8       67.48       16.35     34.20 o   0.61897
   0 -12   8       55.45       49.24     26.02 o   0.61823
   1 -12   8      673.57      656.08     55.13 o   0.62082
   2 -12   8      282.98      278.87     40.64 o   0.62668
   3 -12   8        3.68       33.62     29.87 o   0.63573
   4 -12   8       81.63       80.28     32.51 o   0.64784
   5 -12   8      362.09      359.88     43.15 o   0.66284
  -7 -11   8      131.47      160.63     36.13 o   0.65252
  -6 -11   8      723.43      830.67     62.06 o   0.63241
  -5 -11   8      658.47      530.14     49.25 o   0.61499
  -4 -11   8       54.51       80.98     27.81 o   0.60051
  -3 -11   8      174.96      195.78     32.75 o   0.58916
  -2 -11   8      559.62      581.15     49.62 o   0.58114
  -1 -11   8      246.32      283.13     37.82 o   0.57659
   0 -11   8      500.76      457.87     45.02 o   0.57559
   1 -11   8     1356.17     1385.96     77.63 o   0.57815
   2 -11   8      469.47      515.82     48.90 o   0.58423
  -3  11  -8       84.29        7.31     36.03 o   0.59373
   4 -11   8      665.07      737.44     58.00 o   0.60648
   5 -11   8      894.96      925.85     65.43 o   0.62228
   6 -11   8        0.94       36.55     28.34 o   0.64090
   7 -11   8      182.34      125.52     50.66 o   0.66211
  -8 -10   8       98.04      108.00     32.98 o   0.64099
  -7 -10   8      297.00      368.12     43.11 o   0.61698
  -6 -10   8     2067.67     1907.99     92.73 o   0.59547
  -5 -10   8      502.55      517.23     46.73 o   0.57673
  -4 -10   8      194.56      251.26     48.51 o   0.56104
  -3 -10   8     2619.11     2410.10    103.11 o   0.54866
  -2 -10   8      561.93      507.35     45.14 o   0.53981
  -1 -10   8      163.16      218.06     32.87 o   0.53468
   0 -10   8     1286.14     1311.05     72.07 o   0.53337
   1 -10   8      522.07      486.04     45.50 o   0.53591
   2 -10   8      423.96      359.16     40.52 o   0.54224
   3 -10   8      347.48      310.46     38.48 o   0.55224
   4 -10   8     1175.78     1252.40     72.05 o   0.56570
   5 -10   8      699.89      632.34     51.95 o   0.58240
   6 -10   8        2.08       29.13     27.06 o   0.60205
   7 -10   8      396.67      409.82     46.39 o   0.62439
   8 -10   8     1375.91     1372.05     79.42 o   0.64913
  -9  -9   8      107.38      152.79     32.69 o   0.63612
  -8  -9   8       62.53       52.95     26.79 o   0.60835
  -7  -9   8      809.78      792.43     56.30 o   0.58280
  -6  -9   8      945.68      881.91     59.34 o   0.55976
  -5  -9   8       53.33       98.04     27.37 o   0.53955
  -4  -9   8      594.38      590.28     46.48 o   0.52251
  -3  -9   8     2900.00     2999.71    114.89 o   0.50895
  -2  -9   8     2985.11     2950.97    112.66 o   0.49916
  -1  -9   8      209.93      140.04     27.31 o   0.49336
   0  -9   8     1154.13     1222.27     66.40 o   0.49169
   1  -9   8      604.83      553.35     44.72 o   0.49419
   2  -9   8       21.92       62.39     23.03 o   0.50081
   3  -9   8     1043.24     1062.27     62.56 o   0.51138
   4  -9   8      873.14      769.20     54.00 o   0.52566
   5  -9   8        1.78       28.81     25.60 o   0.54336
   6  -9   8      783.52      660.69     50.56 o   0.56416
   7  -9   8      805.81      777.91     56.85 o   0.58773
   8  -9   8       36.88       13.87     26.62 o   0.61376
   9  -9   8        9.76       69.22     32.29 o   0.64193
 -10  -8   8      327.85      340.51     41.47 o   0.63806
  -9  -8   8        3.79        0.00     23.66 o   0.60680
  -8  -8   8      407.47      453.06     43.45 o   0.57742
  -7  -8   8      947.43      961.60     59.94 o   0.55021
  -6  -8   8       47.27       56.34     23.40 o   0.52551
  -5  -8   8      810.71      715.49     49.59 o   0.50369
  -4  -8   8     7884.26     7665.71    222.35 o   0.48514
  -3  -8   8      108.52       59.09     23.54 o   0.47024
  -2  -8   8      179.60      184.56     28.74 o   0.45936
  -1  -8   8     1447.98     1394.10     68.18 o   0.45278
   0  -8   8      257.86      201.53     28.41 o   0.45069
   1  -8   8      876.27      746.50     48.14 o   0.45315
   2  -8   8     1300.51     1193.87     62.53 o   0.46009
   3  -8   8     2179.43     2209.66     90.92 o   0.47132
   4  -8   8     1066.19      951.00     56.42 o   0.48652
   5  -8   8        8.80       47.97     24.19 o   0.50536
   6  -8   8     1130.63     1063.65     61.57 o   0.52743
   7  -8   8     1314.02     1377.31     72.46 o   0.55235
   8  -8   8       69.58       94.96     30.49 o   0.57975
   9  -8   8       47.08       72.89     30.06 o   0.60930
  10  -8   8      655.99      764.79     59.50 o   0.64070
 -11  -7   8       64.96       31.95     37.22 o   0.64675
 -10  -7   8        6.54       10.54     30.65 o   0.61239
  -9  -7   8      316.52      303.90     36.51 o   0.57954
  -8  -7   8      707.68      628.59     47.86 o   0.54847
  -7  -7   8     1241.78     1104.84     61.70 o   0.51951
  -6  -7   8      337.60      365.59     35.67 o   0.49303
  -5  -7   8      318.92      311.66     33.42 o   0.46944
  -4  -7   8     2423.69     2186.40     86.96 o   0.44921
  -3  -7   8     2214.00     1994.36     81.15 o   0.43280
  -2  -7   8      274.93      269.71     29.84 o   0.42066
  -1  -7   8     7669.66     7416.08    210.47 o   0.41317
   0  -7   8     7570.17     7181.12    204.08 o   0.41058
   1  -7   8        1.66       12.96     19.31 o   0.41299
   2  -7   8     3542.74     3749.15    124.61 o   0.42030
   3  -7   8     2379.88     2419.67     92.01 o   0.43228
   4  -7   8     1137.57     1087.67     57.39 o   0.44854
   5  -7   8      337.58      422.82     37.81 o   0.46864
   6  -7   8      210.70      165.08     29.30 o   0.49211
   7  -7   8        5.49       15.57     22.19 o   0.51850
   8  -7   8       25.20       10.20     24.20 o   0.54737
   9  -7   8       25.33       49.23     27.04 o   0.57837
  10  -7   8      313.34      316.47     40.07 o   0.61116
 -11   7  -8        7.28        5.81     39.15 o   0.64547
 -12  -6   8       49.67       29.69     38.83 o   0.66193
 -11  -6   8       93.71       93.58     38.61 o   0.62492
 -10  -6   8        9.11       15.17     29.15 o   0.58907
  -9  -6   8      192.48      161.24     29.20 o   0.55462
  -8  -6   8      627.46      583.89     44.72 o   0.52184
  -7  -6   8        1.04        2.97     18.91 o   0.49107
  -6  -6   8       70.97       80.36     22.74 o   0.46270
  -5  -6   8     1303.57     1203.33     59.20 o   0.43720
  -4  -6   8       93.50      125.17     23.22 o   0.41511
  -3  -6   8       89.03       81.38     20.76 o   0.39699
  -2  -6   8     3396.68     3219.68     81.62 o   0.38340
  -1  -6   8      491.85      495.80     36.11 o   0.37484
   0  -6   8     1524.53     1724.87     53.94 o   0.37166
   1  -6   8     1355.03     1324.49     60.17 o   0.37399
   2  -6   8     2873.68     2758.64     96.27 o   0.38173
   3  -6   8     1847.33     1755.13     70.46 o   0.39457
   4  -6   8        7.80       27.68     19.16 o   0.41202
   5  -6   8      669.73      556.23     40.00 o   0.43354
   6  -6   8     2551.11     2312.17     88.94 o   0.45854
   7  -6   8      688.21      657.44     45.33 o   0.48650
   8  -6   8     1002.72     1059.69     59.63 o   0.51693
   9  -6   8     1318.14     1310.77     68.82 o   0.54942
 -10   6  -8       35.39       18.29     32.38 o   0.58363
 -11   6  -8        3.90        0.00     34.85 o   0.61927
 -12   6  -8      104.35      137.57     49.59 o   0.65611
 -12  -5   8       25.41       62.06     38.61 o   0.64398
 -11  -5   8      160.07      157.58     42.92 o   0.60568
 -10  -5   8       44.37       76.48     34.63 o   0.56841
  -9  -5   8      142.21       51.63     21.17 o   0.53239
  -8  -5   8      190.29      193.44     27.55 o   0.49791
  -7  -5   8      454.12      370.78     33.66 o   0.46529
  -6  -5   8       18.28       13.98     16.92 o   0.43497
  -5  -5   8      646.03      599.93     38.59 o   0.40744
  -4  -5   8       32.55      101.16     20.84 o   0.38332
  -3  -5   8       76.85      131.51     15.12 o   0.36328
  -2  -5   8     4347.49     4118.72     96.71 o   0.34803
  -1  -5   8      576.42      549.37     26.64 o   0.33822
   0  -5   8      706.40      655.41     29.60 o   0.33432
   1  -5   8     3016.50     3051.98     78.81 o   0.33655
   2  -5   8     1036.12     1000.09     38.34 o   0.34478
   3  -5   8       75.61      103.30     16.28 o   0.35860
   4  -5   8     3152.13     2990.56     99.64 o   0.37739
   5  -5   8      853.45      859.05     46.85 o   0.40047
   6  -5   8      144.99       97.56     22.76 o   0.42713
   7  -5   8      118.94      155.71     27.17 o   0.45674
   8  -5   8       38.25       26.34     22.76 o   0.48878
   9  -5   8      253.10      239.67     31.68 o   0.52279
  10  -5   8      296.18      183.60     31.37 o   0.55841
 -11   5  -8        0.22       20.01     37.65 o   0.59536
 -12   5  -8       41.53       50.66     42.92 o   0.63340
 -12  -4   8       52.00       51.41     38.61 o   0.62879
 -11  -4   8       26.07       56.79     33.13 o   0.58929
 -10  -4   8      202.02      170.48     41.84 o   0.55069
  -9  -4   8      119.54      211.80     29.77 o   0.51320
  -8  -4   8        4.93       48.82     20.25 o   0.47707
  -7  -4   8       76.38       64.97     19.56 o   0.44265
  -6  -4   8       70.53       41.25     17.45 o   0.41036
  -5  -4   8      110.88      116.85     20.87 o   0.38074
  -4  -4   8     1603.80     1561.85     45.45 o   0.35446
  -3  -4   8       22.75       17.43     11.21 o   0.33232
  -2  -4   8       51.22      171.57     16.13 o   0.31519
  -1  -4   8      416.52      398.69     21.86 o   0.30392
   0  -4   8     1047.81     1036.15     36.29 o   0.29917
   1  -4   8      930.49      684.49     28.98 o   0.30125
   2  -4   8       29.87       14.07     11.44 o   0.31003
   3  -4   8     2262.31     2142.26     60.57 o   0.32495
   4  -4   8     1963.83     1805.23     55.13 o   0.34523
   5  -4   8     5927.39     5539.07    128.19 o   0.36998
   6  -4   8      181.66       35.41     16.95 o   0.39838
  -8   4  -8     5520.26     5621.02    256.43 o   0.46334
   9  -4   8       46.36       65.68     22.63 o   0.49884
  10  -4   8      487.82      552.08     43.85 o   0.53583
 -11   4  -8      576.34      658.60     76.37 o   0.57402
 -12   4  -8       80.54       93.04     43.13 o   0.61319
 -13   4  -8       30.25       16.24     44.85 o   0.65316
 -13  -3   8       38.40        3.44     41.41 o   0.65773
 -12  -3   8       94.52       56.68     36.89 o   0.61655
 -11  -3   8      117.49      205.76     42.06 o   0.57600
 -10  -3   8      734.64      711.62     70.67 o   0.53621
  -9  -3   8      188.11      253.74     42.92 o   0.49739
  -8  -3   8      281.25      238.22     29.01 o   0.45976
  -7  -3   8      475.75      475.03     35.78 o   0.42364
  -6  -3   8      472.06      545.17     36.33 o   0.38946
  -5  -3   8       25.24       30.81     12.83 o   0.35778
  -4  -3   8      562.76      557.40     29.26 o   0.32931
  -3  -3   8     1850.17     1827.03     49.84 o   0.30495
  -2  -3   8      238.39      247.94     17.09 o   0.28576
  -1  -3   8      458.73      480.22     22.69 o   0.27283
   0  -3   8       28.90       60.55     12.66 o   0.26707
   1  -3   8        7.96       74.32     13.14 o   0.26895
   2  -3   8       39.97       36.99     11.37 o   0.27830
   3  -3   8     1751.78     1552.14     60.72 o   0.29442
   4  -3   8     1080.97     1025.18     37.05 o   0.31628
   5  -3   8       47.74       60.93     14.48 o   0.34277
   6  -3   8     5380.99     5386.92    125.45 o   0.37292
   7  -3   8      826.27      934.66     48.16 o   0.40590
   8  -3   8      849.26      756.80     44.92 o   0.44108
   9  -3   8       13.13       47.70     21.79 o   0.47799
 -10   3  -8      568.23      681.18     73.79 o   0.51624
 -11   3  -8     1056.05     1018.49     93.90 o   0.55556
 -12   3  -8      346.82      340.86     60.02 o   0.59573
 -13   3  -8        5.31       10.54     42.16 o   0.63661
 -13  -2   8      200.88      179.41     50.66 o   0.64938
 -12  -2   8        0.93        0.00     29.26 o   0.60743
 -11  -2   8      495.01      462.30     59.70 o   0.56601
 -10  -2   8     1085.02     1077.54     85.83 o   0.52525
  -9  -2   8        6.81        0.97     26.35 o   0.48529
  -8  -2   8       42.41       35.24     19.71 o   0.44637
  -7  -2   8      663.83      728.98     31.89 o   0.40878
  -6  -2   8       95.34      110.87     15.79 o   0.37291
  -5  -2   8     1524.97     1517.28     45.36 o   0.33933
  -4  -2   8       51.59       40.59     11.99 o   0.30876
  -3  -2   8      744.06      713.62     27.14 o   0.28221
  -2  -2   8     1818.96     1954.62     61.06 o   0.26089
  -1  -2   8      152.23      138.13     14.03 o   0.24616
   0  -2   8      769.38      593.51     24.22 o   0.23926
   1  -2   8     3328.34     3288.79     76.28 o   0.24084
   2  -2   8     4690.85     4810.77    105.05 o   0.25076
   3  -2   8      954.31      884.34     31.42 o   0.26809
   4  -2   8      708.11      763.69     29.60 o   0.29150
   5  -2   8     3761.31     3634.17     87.29 o   0.31967
   6  -2   8     5748.05     5636.53    127.58 o   0.35145
   7  -2   8     4272.21     4227.60    103.06 o   0.38596
   8  -2   8      241.22      251.07     27.93 o   0.42252
  -9   2  -8      312.08      374.20     51.52 o   0.46064
 -10   2  -8      858.81      908.46     82.71 o   0.49998
 -11   2  -8      246.16      233.73     49.69 o   0.54025
 -12   2  -8        4.60       22.27     36.36 o   0.58128
 -13   2  -8      270.81      275.14     61.09 o   0.62291
 -14   2  -8       15.71        4.41     50.98 o   0.66502
 -13  -1   8       79.81      100.25     42.27 o   0.64411
 -12  -1   8      447.98      444.55     62.17 o   0.60159
 -11  -1   8      721.22      641.82     68.84 o   0.55952
 -10  -1   8      179.39      218.99     42.38 o   0.51801
  -9  -1   8      543.68      559.75     58.51 o   0.47719
  -8  -1   8      876.85      822.82     43.99 o   0.43727
  -7  -1   8     2242.72     2368.38     64.80 o   0.39852
  -6  -1   8       75.53       51.10     14.00 o   0.36130
  -5  -1   8     1824.04     1913.71     52.06 o   0.32615
  -4  -1   8    14362.57    15080.07    293.73 o   0.29380
  -3  -1   8      635.35      710.85     26.32 o   0.26530
  -2  -1   8      632.81      820.10     28.08 o   0.24199
  -1  -1   8      312.00      239.05     14.88 o   0.22550
   0  -1   8      165.46      109.94     11.69 o   0.21738
   1  -1   8      449.57      526.53     21.33 o   0.21857
   2  -1   8     1671.86     1659.75     44.01 o   0.22892
   3  -1   8       59.10       57.89     11.04 o   0.24728
   4  -1   8      464.44      527.18     22.96 o   0.27204
   5  -1   8     3271.46     2903.01     71.72 o   0.30163
   6  -1   8     1121.40     1131.92     39.18 o   0.33476
   7  -1   8      570.00      623.55     30.71 o   0.37049
   8  -1   8     1673.94     1286.70     62.98 o   0.40814
  -9   1  -8       61.48      126.28     40.01 o   0.44722
 -10   1  -8      482.29      720.23     78.20 o   0.48739
 -11   1  -8      186.91       41.41     40.01 o   0.52839
 -14   1  -8       57.09       46.25     60.34 o   0.65486
 -13   0   8      345.61      328.38     58.08 o   0.64199
 -12   0   8     1454.30     1554.58    113.58 o   0.59912
 -11   0   8      132.54      171.13     43.45 o   0.55664
 -10   0   8      818.03      729.48     69.27 o   0.51466
  -9   0   8     2484.71     2416.00     87.50 o   0.47330
  -8   0   8     1683.40     1480.05     62.86 o   0.43273
  -7   0   8        8.82       38.46     15.16 o   0.39322
  -6   0   8     7525.73     7760.26    163.08 o   0.35511
  -5   0   8     1002.68      849.97     30.56 o   0.31889
  -4   0   8       20.45        4.22     10.10 o   0.28530
  -3   0   8     2263.56     2339.17     56.58 o   0.25537
  -2   0   8      112.72      112.01     12.34 o   0.23054
  -1   0   8     3801.97     3525.85     77.37 o   0.21259
   0   0   8      326.08      390.54     16.71 o   0.20336
   1   0   8     5482.17     5669.71    116.08 o   0.20403
   2   0   8     6023.25     6151.52    125.73 o   0.21451
   3   0   8      726.16      756.51     25.16 o   0.23349
   4   0   8       80.11      152.91     14.35 o   0.25910
   5   0   8     2844.71     2482.40     61.85 o   0.28958
   6   0   8     2431.25     2852.71     95.68 o   0.32357
   7   0   8      672.55      673.20     40.44 o   0.36008
   8   0   8     2087.94     1900.50     76.99 o   0.39840
   9   0   8      778.20      749.48     71.53 o   0.43807
 -11   0  -8      448.36       52.92     53.03 o   0.52021
 -12   0  -8     1146.28      942.99    110.25 o   0.56226
 -13   0  -8      341.24      616.65    101.43 o   0.60480
 -14   0  -8        2.48      182.53     81.53 o   0.64771
 -13   1   8     1340.60     1352.69    109.50 o   0.64305
 -12   1   8      481.58      521.56     64.86 o   0.60005
 -11   1   8      112.67      114.55     37.65 o   0.55743
 -10   1   8     1992.45     1807.79     76.44 o   0.51527
  -9   1   8     1720.03     1793.61     73.81 o   0.47371
  -8   1   8      481.01      528.98     50.66 o   0.43290
  -7   1   8     1304.02     1192.85     73.25 o   0.39310
  -6   1   8     2378.87     2531.97     75.70 o   0.35462
  -5   1   8    13964.04    13948.82    468.43 o   0.31797
  -4   1   8       35.17       39.47     22.80 o   0.28384
  -3   1   8     2450.90     2463.57    103.69 o   0.25326
  -2   1   8    19151.45    18938.13    446.22 o   0.22766
  -1   1   8     1978.39     2423.84     55.75 o   0.20888
   0   1   8     1478.64     1486.17     37.89 o   0.19886
   1   1   8     2483.37     2377.68     64.62 o   0.19894
   2   1   8     4000.04     4086.68     85.77 o   0.20909
   3   1   8       90.33       80.77     15.17 o   0.22798
   4   1   8      436.94      444.30     28.98 o   0.25367
   5   1   8     2468.38     2694.05     87.85 o   0.28431
   6   1   8     1598.66     1805.32     68.88 o   0.31848
   7   1   8      185.33      219.87     25.15 o   0.35516
   8   1   8      193.87      156.40     23.08 o   0.39366
   9   1   8     2669.46     2855.64    103.33 o   0.43348
  10   1   8      235.26      338.39     52.49 o   0.47430
  11   1   8      109.94       77.55     35.17 o   0.51587
  12   1   8       98.80      129.61     40.98 o   0.55804
 -14  -1  -8      209.17      163.60    112.40 o   0.64367
 -13   2   8      947.23     1032.37     96.16 o   0.64728
 -12   2   8      241.28      213.94     46.79 o   0.60438
 -11   2   8      285.64      214.69     32.49 o   0.56187
 -10   2   8      939.55     1130.46     81.75 o   0.51984
  -9   2   8      377.80      404.86     50.12 o   0.47841
  -8   2   8       68.88      121.01     34.42 o   0.43777
  -7   2   8     5545.70     5385.14    211.89 o   0.39814
  -6   2   8     3048.03     2958.14    131.44 o   0.35987
  -5   2   8      370.24      353.23     39.47 o   0.32343
  -4   2   8     4635.16     4748.49    182.21 o   0.28953
  -3   2   8     1578.57     1841.98     87.45 o   0.25915
  -2   2   8     6478.87     5778.17    208.56 o   0.23367
  -1   2   8       16.58       21.32     10.88 o   0.21485
   0   2   8     8016.83     8582.36    211.02 o   0.20453
   1   2   8     7073.72     7064.97    178.55 o   0.20400
   2   2   8    11864.49    12821.63    312.50 o   0.21334
   3   2   8      983.12     1162.91     45.79 o   0.23136
   4   2   8    12802.33    12998.43    322.05 o   0.25623
   5   2   8     8461.51     9428.02    242.76 o   0.28617
   6   2   8      549.50      604.78     23.77 o   0.31976
   7   2   8     4717.68     4704.75    106.27 o   0.35597
   8   2   8     1373.84     1352.95     60.65 o   0.39408
   9   2   8      528.60      474.15     36.47 o   0.43358
  10   2   8      156.17       82.71     34.74 o   0.47413
  11   2   8       65.17       42.49     32.70 o   0.51548
  12   2   8       99.98       97.88     43.02 o   0.55746
  13   2   8      294.73      361.51     64.32 o   0.59993
  14   2   8      324.76      243.63     56.25 o   0.64279
 -13   3   8      183.59      184.36     49.69 o   0.65461
 -12   3   8        4.69       24.09     45.82 o   0.61203
 -11   3   8      183.95      164.35     46.57 o   0.56987
 -10   3   8      552.27      479.29     60.23 o   0.52825
  -9   3   8      440.00      520.81     59.37 o   0.48729
  -8   3   8      260.17      296.33     46.68 o   0.44718
  -7   3   8     2460.99     2586.41    126.17 o   0.40817
  -6   3   8     3717.47     3756.46    160.16 o   0.37060
  -5   3   8      431.58      326.45     40.55 o   0.33497
  -4   3   8     9520.89     9259.16    326.45 o   0.30196
  -3   3   8     6681.66     6354.05    233.08 o   0.27252
  -2   3   8      172.68      210.17     31.19 o   0.24792
  -1   3   8     1030.25     1006.56     35.87 o   0.22974
   0   3   8     6752.69     6849.30    173.04 o   0.21956
   1   3   8    19016.81    19392.72    368.45 o   0.21852
   2   3   8      665.51      743.13     24.14 o   0.22672
   3   3   8     2069.15     2057.92     67.61 o   0.24325
   4   3   8       14.86        3.51     13.40 o   0.26656
   5   3   8     1158.89      995.81     45.04 o   0.29504
   6   3   8      109.80      196.70     14.55 o   0.32736
   7   3   8       12.18       58.23     18.06 o   0.36247
   8   3   8     4999.04     5028.31    150.95 o   0.39965
   9   3   8       54.12       30.25     16.45 o   0.43838
  10   3   8      369.26      364.85     54.00 o   0.47827
  11   3   8     1022.69     1008.38     89.71 o   0.51905
  12   3   8       30.71       61.20     39.47 o   0.56054
  13   3   8      661.11      831.88     90.03 o   0.60259
  14   3   8     1228.23     1427.66    122.30 o   0.64508
 -12   4   8       40.48       93.47     50.23 o   0.62288
 -11   4   8      731.67      708.18     74.65 o   0.58130
 -10   4   8     1518.11     1376.03     98.85 o   0.54033
  -9   4   8        2.32        0.00     34.31 o   0.50012
  -8   4   8     2615.99     2667.29    137.46 o   0.46086
  -7   4   8     1132.84     1014.62     74.86 o   0.42282
  -6   4   8       21.26       49.48     28.72 o   0.38637
  -5   4   8     2014.32     1819.71     96.59 o   0.35199
  -4   4   8     1230.62     1194.14     73.68 o   0.32035
  -3   4   8      343.52      437.02     42.49 o   0.29235
  -2   4   8       11.08        9.25      9.67 o   0.26911
  -1   4   8     7634.97     7628.95    155.19 o   0.25198
   0   4   8     4438.61     4176.73     91.06 o   0.24223
   1   4   8       37.23       72.16     11.51 o   0.24078
   2   4   8     3400.39     3415.78     76.32 o   0.24776
   3   4   8     7556.13     7237.05    147.32 o   0.26251
   4   4   8     5313.84     5012.05    106.80 o   0.28381
   5   4   8      192.04      287.21     16.27 o   0.31032
   6   4   8    11323.47    11352.08    279.53 o   0.34083
   7   4   8     2466.14     2451.40     77.27 o   0.37436
   8   4   8     1362.79     1500.12     63.78 o   0.41017
   9   4   8      257.87      337.32     31.73 o   0.44771
  10   4   8     1532.56     1604.98     71.42 o   0.48659
  11   4   8     1288.23     1230.17    103.90 o   0.52650
  13   4   8       75.51       90.03     41.95 o   0.60861
  14   4   8      495.17      693.77     84.97 o   0.65053
 -12   5   8       41.34       26.46     49.16 o   0.63676
 -11   5   8      562.35      501.77     69.59 o   0.59595
 -10   5   8     1126.90      976.33     87.77 o   0.55584
  -9   5   8        4.60        0.00     37.54 o   0.51660
  -8   5   8      413.46      425.94     58.19 o   0.47844
  -7   5   8     2068.99     1969.01    112.94 o   0.44164
  -6   5   8      743.72      681.51     61.74 o   0.40657
  -5   5   8      278.06      286.86     41.30 o   0.37373
  -4   5   8     3299.05     3029.09     73.97 o   0.34374
  -3   5   8     2672.11     2860.92     70.06 o   0.31742
  -2   5   8      518.93      584.32     25.32 o   0.29575
  -1   5   8     7294.59     6776.45    141.65 o   0.27981
   0   5   8     1043.51      858.14     29.98 o   0.27062
   1   5   8       64.33      100.99     13.02 o   0.26887
   2   5   8     7575.27     7453.81    152.76 o   0.27469
   3   5   8     4835.98     4784.65    103.94 o   0.28764
   4   5   8     1421.37     1324.52     46.68 o   0.30681
   5   5   8       52.60       77.44     11.99 o   0.33112
   6   5   8     2957.86     2912.22     71.78 o   0.35953
   7   5   8     8418.78     8403.93    175.98 o   0.39115
   8   5   8       46.72       31.09     19.25 o   0.42526
   9   5   8      841.18      900.08     49.71 o   0.46131
  10   5   8     2459.39     2102.71    135.74 o   0.49888
  11   5   8      664.91      692.26     77.66 o   0.53766
  12   5   8      199.94      239.11     50.23 o   0.57739
  13   5   8     1480.40     1444.11    121.22 o   0.61790
  14   5   8      158.06      129.29     51.09 o   0.65904
 -12   6   8      510.68      488.86     76.69 o   0.65349
 -11   6   8      962.32      884.69     91.43 o   0.61359
 -10   6   8      160.05      157.90     49.26 o   0.57450
  -9   6   8     1079.56     1170.05     94.55 o   0.53640
  -8   6   8      499.24      506.83     63.14 o   0.49951
  -7   6   8      407.10      599.01     65.18 o   0.46412
  -6   6   8      415.49      451.65     55.18 o   0.43060
  -5   6   8       45.57      105.18     24.19 o   0.39943
  -4   6   8      923.54      819.99     32.82 o   0.37120
  -3   6   8      448.61      529.02     25.73 o   0.34661
  -2   6   8     2442.91     2534.34     65.97 o   0.32651
  -1   6   8     2375.15     1987.73     54.67 o   0.31176
   0   6   8      241.46      307.22     20.21 o   0.30313
   1   6   8      343.40      435.13     22.64 o   0.30116
   2   6   8     7643.58     6971.48    146.11 o   0.30597
   3   6   8     1219.38     1147.67     37.00 o   0.31726
   4   6   8      331.72      416.00     21.66 o   0.33438
   5   6   8     8760.38     9022.35    185.86 o   0.35647
   6   6   8     1262.34     1293.31     41.69 o   0.38269
   7   6   8     2314.63     2467.08     87.27 o   0.41224
   8   6   8     2496.31     2597.18     91.80 o   0.44446
   9   6   8     1231.10     1136.81     94.44 o   0.47882
  10   6   8     2248.16     2149.39    140.69 o   0.51488
  11   6   8       66.69      142.52     42.59 o   0.55231
  12   6   8      159.23      198.45     48.73 o   0.59085
  13   6   8     1042.79      876.94     93.58 o   0.63030
 -11   7   8      121.54       65.93     54.53 o   0.63397
 -10   7   8      104.21       99.49     47.86 o   0.59601
  -9   7   8      372.74      455.09     66.15 o   0.55916
  -8   7   8     1111.85      929.00     84.11 o   0.52364
  -7   7   8      406.30      542.00     64.21 o   0.48975
  -6   7   8      285.91      412.08     39.98 o   0.45785
  -5   7   8     1086.40      927.20     52.24 o   0.42838
  -4   7   8      230.42      237.24     28.56 o   0.40188
  -3   7   8      260.99      242.65     20.96 o   0.37897
  -2   7   8     1417.57     1290.72     43.98 o   0.36034
  -1   7   8       44.86       92.97     16.07 o   0.34667
   0   7   8      338.87      376.20     23.49 o   0.33857
   1   7   8      335.59      322.98     21.56 o   0.33645
   2   7   8      105.45      134.73     16.46 o   0.34041
   3   7   8       60.75       57.46     12.14 o   0.35024
   4   7   8       27.18       12.19     12.44 o   0.36548
   5   7   8     1065.07     1110.24     39.14 o   0.38548
   6   7   8      285.78      287.15     21.40 o   0.40955
   7   7   8       14.65       25.47     20.83 o   0.43701
   8   7   8     2494.36     2561.67    152.84 o   0.46727
   9   7   8     1375.92     1435.51    110.68 o   0.49981
  10   7   8      382.52      369.47     58.41 o   0.53423
  11   7   8      173.11      120.25     45.39 o   0.57018
  12   7   8     1237.19     1262.66    111.54 o   0.60739
  13   7   8      568.05      535.12     75.83 o   0.64564
 -11   8   8      158.87      181.78     64.86 o   0.65684
 -10   8   8      461.86      391.20     70.67 o   0.62009
  -9   8   8      108.52      165.32     51.74 o   0.58454
  -8   8   8      191.75      114.77     46.79 o   0.55045
  -7   8   8      278.86      301.28     38.20 o   0.51808
  -6   8   8        4.91        7.80     23.96 o   0.48778
  -5   8   8      600.01      699.11     48.36 o   0.45996
  -4   8   8      183.51      204.11     28.78 o   0.43511
  -3   8   8      112.84      137.27     19.23 o   0.41375
  -2   8   8      671.79      725.15     33.89 o   0.39644
  -1   8   8      418.39      521.90     28.62 o   0.38374
   0   8   8      304.94      275.08     22.96 o   0.37612
   1   8   8     4117.47     3681.49     90.55 o   0.37388
   2   8   8      693.54      685.96     31.55 o   0.37713
   3   8   8       28.69       51.43     14.12 o   0.38571
   4   8   8     3833.51     3707.45     91.39 o   0.39929
   5   8   8      914.02      940.93     37.15 o   0.41739
   6   8   8       60.90       55.69     21.35 o   0.43943
   7   8   8     1597.08     1595.24    114.55 o   0.46487
   8   8   8      377.06      368.29     56.25 o   0.49317
   9   8   8      904.72      925.78     90.03 o   0.52388
  10   8   8      212.89      209.64     47.43 o   0.55659
  11   8   8      526.39      540.39     71.42 o   0.59098
  12   8   8      781.49      898.78     95.84 o   0.62676
 -10   9   8      176.70      179.20     61.31 o   0.64643
  -9   9   8       91.38       88.63     49.69 o   0.61222
  -8   9   8       22.18       28.50     29.84 o   0.57954
  -7   9   8      859.64      941.34     60.61 o   0.54867
  -6   9   8      420.70      352.00     40.16 o   0.51992
  -5   9   8       41.23       63.40     25.97 o   0.49367
  -4   9   8      888.15     1029.10     56.87 o   0.47034
  -3   9   8     1041.46     1033.69     43.47 o   0.45038
  -2   9   8     1333.66     1231.88     46.86 o   0.43426
  -1   9   8      622.34      586.56     32.04 o   0.42241
   0   9   8      148.44      180.82     21.30 o   0.41520
   1   9   8      291.65      354.96     24.08 o   0.41288
   2   9   8      354.92      294.44     28.98 o   0.41553
   3   9   8      302.48      294.87     22.96 o   0.42305
   4   9   8      414.92      449.04     27.31 o   0.43519
   5   9   8     1471.49     1526.24     65.54 o   0.45157
   6   9   8      181.68      193.54     28.15 o   0.47177
   7   9   8      120.90      144.35     42.27 o   0.49530
   8   9   8        6.66        7.96     33.77 o   0.52172
   9   9   8       23.34        0.00     35.28 o   0.55062
  10   9   8     1133.73     1108.85    104.33 o   0.58162
  11   9   8      559.70      602.77     79.27 o   0.61441
  12   9   8       19.61       74.86     40.77 o   0.64871
  -9  10   8      138.67      166.50     56.15 o   0.64190
  -8  10   8      447.75      455.07     47.51 o   0.61061
  -7  10   8       70.89      129.33     33.47 o   0.58118
  -6  10   8       69.22       49.74     27.60 o   0.55390
  -5  10   8      214.86      203.87     34.23 o   0.52911
  -4  10   8      764.27      699.74     48.44 o   0.50717
  -3  10   8     1523.45     1555.45     70.84 o   0.48846
  -2  10   8      113.44       96.97     19.45 o   0.47338
  -1  10   8       36.98       53.27     17.35 o   0.46227
   0  10   8      270.24      284.66     24.44 o   0.45543
   1  10   8      444.58      493.82     29.49 o   0.45304
   2  10   8       13.67       16.59     14.44 o   0.45519
   3  10   8     2555.03     2431.31     70.78 o   0.46180
   4  10   8      476.74      507.36     37.74 o   0.47268
   5  10   8       66.02       49.20     21.48 o   0.48756
   6  10   8        3.37       19.58     35.06 o   0.50608
   7  10   8       18.02       64.86     38.61 o   0.52786
   8  10   8       17.53       27.21     37.86 o   0.55251
   9  10   8      150.06      249.00     56.36 o   0.57966
  10  10   8       51.72       78.73     40.66 o   0.60899
  11  10   8       92.86       86.91     40.77 o   0.64018
  -8  11   8      417.60      391.91     49.12 o   0.64335
  -7  11   8      131.23      144.67     36.42 o   0.61529
  -6  11   8      175.34      226.43     36.38 o   0.58939
   5 -11  -8     1436.04     1484.02    107.88 o   0.56594
  -4  11   8      890.25     1016.90     60.99 o   0.54526
  -3  11   8       58.16       50.25     25.79 o   0.52767
  -2  11   8      142.29      183.33     24.46 o   0.51351
  -1  11   8      588.46      648.84     36.64 o   0.50304
   0  11   8      691.08      705.16     37.15 o   0.49651
   1  11   8        3.24        5.67     15.91 o   0.49408
   2  11   8      187.87      199.22     22.75 o   0.49580
   3  11   8      845.24      854.66     50.53 o   0.50163
   4  11   8      612.60      567.64     41.75 o   0.51143
   5  11   8      220.76      267.99     32.14 o   0.52498
   6  11   8       11.04       46.79     35.50 o   0.54200
   7  11   8      441.82      506.72     70.78 o   0.56217
   8  11   8        6.69        6.45     39.91 o   0.58517
   9  11   8      259.99      260.51     60.66 o   0.61067
  10  11   8      160.10      218.03     60.77 o   0.63838
  -7  12   8      101.40      147.20     39.02 o   0.65077
  -6  12   8      499.20      464.56     48.55 o   0.62614
  -5  12   8      285.93      310.92     42.39 o   0.60391
  -4  12   8       65.38       39.58     29.71 o   0.58437
  -3  12   8      137.85      208.05     35.07 o   0.56778
  -2  12   8      720.84      628.57     49.24 o   0.55442
  -1  12   8     1523.12     1479.20     72.37 o   0.54452
   0  12   8        7.24       17.92     18.58 o   0.53827
   1  12   8      446.62      576.63     44.28 o   0.53579
   2  12   8      800.94      801.41     51.76 o   0.53715
   3  12   8      370.24      369.86     36.44 o   0.54232
   4  12   8       17.26       17.21     22.41 o   0.55117
   5  12   8      244.53      300.36     35.18 o   0.56355
   6  12   8      205.14      226.74     49.80 o   0.57923
   7  12   8       47.49       57.33     41.63 o   0.59794
   8  12   8      268.79      441.32     73.03 o   0.61941
   9  12   8      278.16      311.50     66.69 o   0.64337
   6 -13  -8      861.20      766.80     93.04 o   0.66393
  -5  13   8      137.18      118.92     36.44 o   0.64282
  -4  13   8      120.84      103.63     35.14 o   0.62430
  -3  13   8      666.78      821.05     57.55 o   0.60861
  -2  13   8      496.31      474.77     46.39 o   0.59596
  -1  13   8       42.03       77.75     23.46 o   0.58655
   0  13   8      555.33      606.35     38.97 o   0.58054
   1  13   8      198.29      197.81     32.31 o   0.57804
   2  13   8      690.12      712.16     51.14 o   0.57909
   3  13   8        2.30        0.00     21.84 o   0.58367
   4  13   8       42.37       82.78     27.49 o   0.59170
   5  13   8     1078.22      938.68     93.69 o   0.60305
   6  13   8      237.79      265.46     59.05 o   0.61753
   7  13   8       57.62       13.34     46.14 o   0.63492
   8  13   8      613.44      662.14     92.07 o   0.65499
   4 -14  -8        0.27        0.00     47.76 o   0.66492
  -3  14   8      231.19      303.85     43.47 o   0.65002
   2 -14  -8      439.54      489.94     69.70 o   0.63800
   1 -14  -8       14.86       19.79     41.30 o   0.62902
   0  14   8      536.36      579.25     50.62 o   0.62323
   1  14   8     1316.40     1374.10     75.48 o   0.62070
   2  14   8      112.39      150.67     32.65 o   0.62148
   3  14   8      757.90      806.89     57.92 o   0.62556
   4  14   8      619.99      624.98     52.34 o   0.63287
   5  14   8      424.12      418.20     68.62 o   0.64330
   6  14   8       37.31       45.50     46.36 o   0.65670
  -1 -15  -8      228.97      171.02     58.08 o   0.66370
  -2 -15  -8       55.01      117.56     50.12 o   0.66425
  -4 -12   9      247.32      239.79     38.22 o   0.65437
  -3 -12   9      466.42      571.50     52.47 o   0.64399
  -2 -12   9      193.98      211.66     35.50 o   0.63668
  -1 -12   9        4.10       31.72     26.21 o   0.63254
   0 -12   9      694.56      745.12     58.58 o   0.63165
   1 -12   9      463.35      465.08     48.59 o   0.63400
   2 -12   9       17.32       28.66     29.03 o   0.63957
   3 -12   9     1166.32     1245.12     78.99 o   0.64827
   4 -12   9      529.39      587.82     76.48 o   0.65998
  -6 -11   9       76.67       88.18     31.65 o   0.64619
  -5 -11   9       14.00       33.81     26.28 o   0.62898
  -4 -11   9      591.03      535.98     49.49 o   0.61464
  -3 -11   9       95.55       87.07     27.65 o   0.60338
  -2 -11   9        0.27       15.96     21.04 o   0.59536
  -1 -11   9      376.71      379.71     41.82 o   0.59073
   0 -11   9      515.66      537.99     49.07 o   0.58956
   1 -11   9      244.49      203.75     36.28 o   0.59188
  -2  11  -9       92.42       94.65     46.79 o   0.59763
   3 -11   9      407.95      396.09     43.58 o   0.60674
   4 -11   9      338.27      346.68     43.76 o   0.61904
   5 -11   9       48.95       47.30     28.76 o   0.63435
   6 -11   9      570.57      703.70     58.55 o   0.65246
  -8 -10   9      345.19      379.57     45.61 o   0.65456
  -7 -10   9      756.78      739.22     57.96 o   0.63090
  -6 -10   9       23.11       56.16     29.31 o   0.60969
  -5 -10   9      354.45      310.94     39.24 o   0.59122
  -4 -10   9     1573.48     1491.31     79.00 o   0.57572
  -3 -10   9      486.80      467.75     45.02 o   0.56347
  -2 -10   9      182.69      204.43     33.36 o   0.55466
  -1 -10   9     2315.36     2084.70     94.57 o   0.54946
   0 -10   9      725.73      769.80     56.13 o   0.54798
   1 -10   9       37.04       40.17     23.38 o   0.55025
   2 -10   9       21.54       52.44     25.93 o   0.55622
   3 -10   9      550.46      627.08     50.80 o   0.56577
   4 -10   9      356.26      327.84     40.88 o   0.57873
   5 -10   9      149.34      190.56     35.52 o   0.59487
   6 -10   9      367.07      392.57     44.39 o   0.61395
   7 -10   9      211.31      184.47     37.76 o   0.63569
   8 -10   9       10.17       17.86     45.93 o   0.65984
  -9  -9   9      921.92      938.63     64.79 o   0.64959
  -8  -9   9     1389.75     1383.46     77.99 o   0.62225
  -7  -9   9      207.59      200.05     33.54 o   0.59710
  -6  -9   9      271.56      273.85     36.43 o   0.57444
  -5  -9   9     2223.32     2177.77     96.30 o   0.55457
  -4  -9   9      369.66      279.44     35.72 o   0.53780
  -3  -9   9       22.69       76.92     24.92 o   0.52442
  -2  -9   9      467.52      460.46     41.62 o   0.51471
  -1  -9   9      337.54      285.39     34.50 o   0.50886
   0  -9   9      250.72      251.10     33.40 o   0.50703
   1  -9   9        5.90       10.96     21.58 o   0.50924
   2  -9   9      314.87      387.87     39.46 o   0.51544
   3  -9   9     1192.17     1033.00     61.93 o   0.52551
   4  -9   9        1.40       25.28     24.26 o   0.53921
   5  -9   9      256.33      300.94     38.08 o   0.55628
   6  -9   9      766.37      785.11     56.59 o   0.57642
   7  -9   9      276.86      269.06     38.71 o   0.59933
   8  -9   9      192.10      240.83     37.52 o   0.62469
   9  -9   9      418.15      571.57     52.05 o   0.65222
 -10  -8   9       26.14        0.00     34.10 o   0.65130
  -9  -8   9      241.58      198.34     34.97 o   0.62053
  -8  -8   9      428.85      402.57     41.65 o   0.59163
  -7  -8   9      185.67      175.37     31.89 o   0.56491
  -6  -8   9      164.21      145.60     29.56 o   0.54068
  -5  -8   9     3206.96     3082.75    116.36 o   0.51928
  -4  -8   9      199.74      257.83     33.25 o   0.50108
  -3  -8   9      152.69      139.62     29.05 o   0.48645
  -2  -8   9     3056.58     2802.22    105.86 o   0.47571
  -1  -8   9       63.47       66.84     22.64 o   0.46912
   0  -8   9      154.87      124.33     25.62 o   0.46686
   1  -8   9      898.66      839.13     52.31 o   0.46900
   2  -8   9      833.35      788.53     51.15 o   0.47548
   3  -8   9      587.32      630.88     46.98 o   0.48612
   4  -8   9        8.93       24.43     22.56 o   0.50065
   5  -8   9      310.64      327.44     36.81 o   0.51876
   6  -8   9      911.49      849.47     55.76 o   0.54008
   7  -8   9      166.64      161.41     32.27 o   0.56424
   8  -8   9       51.91       54.26     28.97 o   0.59090
   9  -8   9      331.58      289.11     41.55 o   0.61974
 -10   8  -9      201.19      236.96     57.87 o   0.65046
 -11  -7   9       29.54       57.01     40.55 o   0.65962
 -10  -7   9        7.38        0.00     29.90 o   0.62578
  -9  -7   9       60.30       46.50     25.92 o   0.59348
  -8  -7   9        3.99       29.39     23.73 o   0.56299
  -7  -7   9      262.39      305.38     35.30 o   0.53461
  -6  -7   9     1179.48     1106.63     61.39 o   0.50870
  -5  -7   9       10.91        7.60     20.85 o   0.48564
  -4  -7   9      273.64      255.32     30.52 o   0.46587
  -3  -7   9        1.73       13.33     18.87 o   0.44982
  -2  -7   9        5.02        9.93     18.90 o   0.43790
  -1  -7   9      425.94      527.63     39.97 o   0.43045
   0  -7   9       76.05      169.00     26.51 o   0.42771
   1  -7   9     2740.76     2738.87    100.67 o   0.42976
   2  -7   9     2336.23     2317.76     90.28 o   0.43654
   3  -7   9       23.33       58.49     21.06 o   0.44783
   4  -7   9      162.45      195.22     28.12 o   0.46331
   5  -7   9     1976.18     1826.94     79.89 o   0.48256
   6  -7   9       65.53       72.38     24.98 o   0.50517
   7  -7   9      260.69      223.43     33.05 o   0.53069
   8  -7   9      543.03      633.78     49.47 o   0.55874
   9  -7   9      294.02      292.35     38.27 o   0.58895
 -10   7  -9       49.24       61.20     42.81 o   0.62100
 -11   7  -9      131.40      157.25     51.20 o   0.65463
 -11  -6   9       60.03       53.03     38.29 o   0.63784
 -10  -6   9        3.67        0.00     29.15 o   0.60259
  -9  -6   9      233.61      243.38     33.19 o   0.56876
  -8  -6   9      130.90      124.67     27.26 o   0.53664
  -7  -6   9      642.28      549.23     42.39 o   0.50654
  -6  -6   9     1580.28     1451.38     68.33 o   0.47886
  -5  -6   9      145.49      204.73     26.74 o   0.45402
  -4  -6   9      101.22      113.28     23.19 o   0.43253
  -3  -6   9     5816.40     5475.58    163.26 o   0.41490
  -2  -6   9      113.27       95.65     16.89 o   0.40164
  -1  -6   9     2194.83     2052.36     61.08 o   0.39320
   0  -6   9     4367.54     4330.19    105.60 o   0.38988
   1  -6   9     2478.45     2375.89     69.07 o   0.39181
   2  -6   9        5.79       22.67     18.29 o   0.39893
   3  -6   9     1024.07      924.42     50.16 o   0.41096
   4  -6   9      114.93       95.73     21.68 o   0.42749
   5  -6   9       99.99       82.25     22.40 o   0.44801
   6  -6   9        8.94       28.28     20.69 o   0.47201
   7  -6   9        5.51        3.93     20.86 o   0.49899
   8  -6   9     1958.77     1756.74     79.28 o   0.52849
   9  -6   9      782.90      745.76     52.97 o   0.56011
 -10   6  -9       22.76       55.61     37.97 o   0.59352
 -11   6  -9      343.41      492.20     70.24 o   0.62843
 -12  -5   9       83.32      105.30     43.02 o   0.65634
 -11  -5   9      725.21      659.13     72.50 o   0.61862
 -10  -5   9      161.72      211.14     44.53 o   0.58199
  -9  -5   9       17.64      124.02     37.43 o   0.54667
  -8  -5   9      286.98      317.95     49.26 o   0.51292
  -7  -5   9      363.05      344.06     34.17 o   0.48109
  -6  -5   9       15.27       46.36     19.22 o   0.45158
  -5  -5   9      744.15      716.87     43.58 o   0.42487
  -4  -5   9       12.89       13.42     16.38 o   0.40152
  -3  -5   9      399.34      403.98     22.96 o   0.38214
  -2  -5   9     1139.58      996.45     36.74 o   0.36737
  -1  -5   9     1081.76     1022.37     38.05 o   0.35778
   0  -5   9     3581.31     3488.67     87.47 o   0.35378
   1  -5   9      336.82      396.82     24.59 o   0.35557
   2  -5   9      881.09      766.24     33.85 o   0.36307
   3  -5   9     3246.08     3035.06     81.25 o   0.37592
   4  -5   9     2372.75     2295.95     67.91 o   0.39361
   5  -5   9       76.00      110.04     22.81 o   0.41552
   6  -5   9     2432.24     2117.35     81.76 o   0.44101
   7  -5   9     2342.65     2165.83     84.60 o   0.46952
   8  -5   9      230.74       45.40     21.59 o   0.50051
   9  -5   9       26.77       50.25     22.75 o   0.53357
 -10   5  -9      255.44      283.53     55.82 o   0.56832
 -11   5  -9      229.30      207.59     52.60 o   0.60448
 -12   5  -9      114.43       94.55     51.41 o   0.64181
 -12  -4   9      280.55      344.52     58.41 o   0.64106
 -11  -4   9       50.81      104.87     37.86 o   0.60218
 -10  -4   9       11.35        7.85     28.40 o   0.56427
  -9  -4   9      319.02      276.32     45.61 o   0.52753
  -8  -4   9      788.90      711.18     45.79 o   0.49223
  -7  -4   9       41.80      106.07     21.86 o   0.45871
  -6  -4   9       92.33       66.04     20.13 o   0.42737
  -5  -4   9        5.91       33.46     17.26 o   0.39873
  -4  -4   9     4231.35     4205.28     97.85 o   0.37342
  -3  -4   9      296.87      291.29     19.48 o   0.35216
  -2  -4   9      863.74      872.64     33.30 o   0.33571
  -1  -4   9     3514.05     3511.55     85.18 o   0.32481
   0  -4   9     4053.66     4110.80     96.72 o   0.32002
   1  -4   9      450.77      407.87     23.44 o   0.32162
   2  -4   9      863.23      751.42     32.02 o   0.32952
   3  -4   9     3275.97     3218.18     82.25 o   0.34327
   4  -4   9      364.22      382.08     24.27 o   0.36222
   5  -4   9       76.34       36.97     13.53 o   0.38560
   6  -4   9        9.60       12.07     17.53 o   0.41265
   7  -4   9     3032.05     2756.19     96.30 o   0.44271
   8  -4   9      701.26      556.41     41.41 o   0.47520
   9  -4   9      299.07      304.25     33.41 o   0.50965
 -10   4  -9     1503.95     1351.82    108.96 o   0.54571
 -11   4  -9       55.96      107.67     44.32 o   0.58306
 -12   4  -9        9.38        0.00     39.80 o   0.62148
 -13   4  -9      321.88      407.33     73.36 o   0.66078
 -12  -3   9      905.64      952.13     91.32 o   0.62868
 -11  -3   9      343.19      332.15     54.86 o   0.58877
 -10  -3   9       13.05       23.45     31.19 o   0.54971
  -9  -3   9     1517.75     1594.16    106.81 o   0.51169
  -8  -3   9      140.45      137.81     26.39 o   0.47496
  -7  -3   9        2.20       31.02     20.63 o   0.43984
  -6  -3   9      944.31      931.64     49.14 o   0.40676
  -5  -3   9       79.69       94.09     15.63 o   0.37623
  -4  -3   9       32.17       42.52     12.07 o   0.34895
  -3  -3   9      306.20      325.34     24.07 o   0.32572
  -2  -3   9        1.95        8.36     10.71 o   0.30746
  -1  -3   9      113.85      103.26     14.38 o   0.29511
   0  -3   9      607.17      626.35     26.97 o   0.28941
   1  -3   9     4777.54     4998.84    111.63 o   0.29076
   2  -3   9      149.99      229.74     17.88 o   0.29906
   3  -3   9       17.34       10.55     10.94 o   0.31376
   4  -3   9      431.43      463.40     25.45 o   0.33402
   5  -3   9     5791.36     5860.83    133.48 o   0.35890
   6  -3   9     3677.01     3497.51     89.79 o   0.38750
   7  -3   9      746.86      803.74     37.89 o   0.41907
   8  -3   9     4216.07     4079.78    128.80 o   0.45299
   9  -3   9      559.54      559.78     40.44 o   0.48877
 -10   3  -9        3.22        8.17     33.77 o   0.52602
 -11   3  -9      220.87      421.64     64.75 o   0.56446
 -12   3  -9      316.96      380.77     66.80 o   0.60387
 -13   3  -9      407.15      481.66     78.63 o   0.64405
 -13  -2   9      710.00      804.99     88.09 o   0.66071
 -12  -2   9      169.58      155.64     43.56 o   0.61935
 -11  -2   9       78.81       41.63     34.20 o   0.57860
 -10  -2   9      192.43      225.34     43.67 o   0.53857
  -9  -2   9     1831.30     1900.06    116.92 o   0.49946
  -8  -2   9        7.39       36.68     27.97 o   0.46149
  -7  -2   9        0.94        2.56     16.99 o   0.42498
  -6  -2   9     1631.21     1711.18     51.58 o   0.39032
  -5  -2   9     7902.23     8505.53    177.01 o   0.35806
  -4  -2   9       46.55      107.20     14.94 o   0.32890
  -3  -2   9      720.46      799.53     29.94 o   0.30374
  -2  -2   9     8864.08     9316.15    226.01 o   0.28365
  -1  -2   9        7.59       11.65     10.89 o   0.26976
   0  -2   9       52.25       42.50     11.69 o   0.26305
   1  -2   9      570.48      413.15     26.81 o   0.26407
   2  -2   9     2095.25     1870.81     51.15 o   0.27273
   3  -2   9      316.14      402.51     21.66 o   0.28836
   4  -2   9     5554.02     5356.15    118.98 o   0.30989
   5  -2   9      627.13      544.96     26.62 o   0.33619
   6  -2   9     1418.44     1404.22     46.41 o   0.36624
   7  -2   9      608.31      581.98     30.31 o   0.39919
   8  -2   9     1260.99     1108.42     44.03 o   0.43438
  -9   2  -9      574.13      478.11     58.08 o   0.47131
 -10   2  -9       69.19      114.55     39.04 o   0.50960
 -11   2  -9      865.77      889.10     88.42 o   0.54897
 -12   2  -9     1580.11     1536.83    123.80 o   0.58920
 -13   2  -9      134.02       55.82     49.59 o   0.63013
 -13  -1   9     1128.37     1241.90    105.09 o   0.65516
 -12  -1   9      240.16      258.36     50.98 o   0.61323
 -11  -1   9       89.62       86.59     36.68 o   0.57182
 -10  -1   9      912.21      993.22     84.01 o   0.53106
  -9  -1   9     1065.99     1002.25     80.89 o   0.49111
  -8  -1   9      329.61      367.79     31.57 o   0.45217
  -7  -1   9     2811.08     2810.95     91.28 o   0.41454
  -6  -1   9      863.47      758.79     31.57 o   0.37860
  -5  -1   9      586.46      518.82     24.80 o   0.34489
  -4  -1   9      267.07      257.13     17.86 o   0.31413
  -3  -1   9     1336.41     1305.37     39.00 o   0.28726
  -2  -1   9     9685.66     9340.74    187.69 o   0.26547
  -1  -1   9      183.64      172.73     14.43 o   0.25008
   0  -1   9        8.44       16.67      9.74 o   0.24232
   1  -1   9       85.15       23.35     10.55 o   0.24293
   2  -1   9     1348.50     1468.81     41.37 o   0.25184
   3  -1   9        2.59        5.79     10.19 o   0.26823
   4  -1   9     3043.96     2938.56     71.32 o   0.29083
   5  -1   9      131.35      155.67     15.41 o   0.31832
   6  -1   9       50.51       55.43     13.54 o   0.34956
   7  -1   9     3535.69     3549.20     89.55 o   0.38363
   8  -1   9      399.15      431.16     37.02 o   0.41983
  -9   1  -9       38.46        0.00     30.87 o   0.45767
 -10   1  -9     1005.53      690.76     77.23 o   0.49677
 -11   1  -9     2203.50     2126.16    146.39 o   0.53686
 -12   1  -9     1148.57     1182.42    111.86 o   0.57772
 -13   1  -9        5.86       18.82     46.25 o   0.61921
 -14   1  -9      379.71      506.18     91.32 o   0.66120
 -13   0   9      101.73       97.77     45.18 o   0.65271
 -12   0   9       23.51       83.14     39.26 o   0.61041
 -11   0   9     1161.01      982.68     87.23 o   0.56858
 -10   0   9     2169.79     2354.94    137.03 o   0.52734
  -9   0   9      582.42      510.35     37.84 o   0.48683
  -8   0   9       14.95       14.26     19.25 o   0.44724
  -7   0   9     4619.66     4725.88    136.70 o   0.40886
  -6   0   9     4472.19     4375.03    101.01 o   0.37205
  -5   0   9      777.58      815.50     30.23 o   0.33733
  -4   0   9     2655.41     2738.93     66.68 o   0.30541
  -3   0   9    14972.94    15048.64    292.27 o   0.27725
  -2   0   9      381.28      471.48     20.61 o   0.25412
  -1   0   9       33.15       62.19     11.63 o   0.23749
   0   0   9     2311.18     1994.76     49.53 o   0.22878
   1   0   9     5777.14     5831.00    120.70 o   0.22889
   2   0   9     1227.17     1390.09     37.88 o   0.23781
   3   0   9     2557.37     2538.79     60.45 o   0.25462
   4   0   9      676.77      935.31     34.00 o   0.27789
   5   0   9     3535.27     3545.15     95.62 o   0.30615
   6   0   9       43.04       63.03     24.74 o   0.33815
   7   0   9      408.13      352.80     41.20 o   0.37293
   8   0   9      648.46      715.82     60.99 o   0.40979
   9   0   9      472.73      500.05     53.24 o   0.44820
 -10   0  -9     2183.29     1047.75    101.43 o   0.48781
 -11   0  -9     1519.13     1781.75    143.27 o   0.52834
 -12   0  -9      142.57      336.34     76.58 o   0.56960
 -13   0  -9      545.54      320.32     86.26 o   0.61144
 -13   1   9      133.15      114.88     45.93 o   0.65338
 -12   1   9      121.92      137.89     42.70 o   0.61093
 -11   1   9     1929.58     1986.11    127.35 o   0.56893
 -10   1   9      721.61      729.58     48.42 o   0.52748
  -9   1   9       51.82       76.93     23.32 o   0.48673
  -8   1   9      268.81      293.28     30.28 o   0.44687
  -7   1   9     1072.42      969.57     49.92 o   0.40815
  -6   1   9     1296.23     1234.48     72.82 o   0.37094
  -5   1   9     1107.88      995.05     62.92 o   0.33574
  -4   1   9       14.04       54.53     23.45 o   0.30325
  -3   1   9    12093.63    11303.79    383.45 o   0.27443
  -2   1   9      410.01      520.55     20.64 o   0.25055
  -1   1   9      576.47      633.36     22.99 o   0.23315
   0   1   9    11730.41    11408.37    221.79 o   0.22372
   1   1   9     1220.58     1195.93     39.46 o   0.22329
   2   1   9      817.77      777.74     24.43 o   0.23190
   3   1   9     9141.44     8915.01    227.54 o   0.24862
   4   1   9     2279.21     2197.94     75.15 o   0.27195
   5   1   9      221.01      229.37     25.13 o   0.30037
   6   1   9     7686.54     7572.67    206.53 o   0.33256
   7   1   9      271.45      288.70     28.12 o   0.36754
   8   1   9        7.94       12.06     16.70 o   0.40458
   9   1   9      433.78      485.22     38.94 o   0.44317
  10   1   9     3184.91     3149.49    174.25 o   0.48294
  11   1   9      160.73      201.35     43.35 o   0.52362
  12   1   9      120.69       90.89     40.34 o   0.56501
 -14  -1  -9      415.61      821.66    145.74 o   0.64937
 -13   2   9       61.40       18.82     39.37 o   0.65718
 -12   2   9      174.42       98.10     40.87 o   0.61479
 -11   2   9      611.23      587.05     47.10 o   0.57286
 -10   2   9      165.69      136.39     41.41 o   0.53149
  -9   2   9       41.89       60.88     33.02 o   0.49082
  -8   2   9      569.60      550.39     55.18 o   0.45105
  -7   2   9     1290.00     1396.68     83.47 o   0.41243
  -6   2   9      138.92      113.58     33.45 o   0.37532
  -5   2   9     8404.60     8414.92    302.14 o   0.34021
  -4   2   9    12267.93    12724.67    433.15 o   0.30780
  -3   2   9     2310.16     2121.42     97.99 o   0.27901
  -2   2   9     1418.25     1341.61     70.78 o   0.25509
  -1   2   9     4440.24     4082.98    107.97 o   0.23749
   0   2   9    10508.81    10707.76    261.43 o   0.22771
   1   2   9      196.07      198.27     18.54 o   0.22675
   2   2   9     2865.24     3079.59     90.89 o   0.23472
   3   2   9     4162.73     4115.48    117.10 o   0.25076
   4   2   9     5129.71     5597.98    153.77 o   0.27347
   5   2   9      177.30      200.72     23.30 o   0.30133
   6   2   9      926.31     1002.41     48.52 o   0.33307
   7   2   9     5822.57     5750.40    166.48 o   0.36767
   8   2   9      793.04      798.32     46.52 o   0.40440
   9   2   9      569.14      575.82     41.39 o   0.44273
  10   2   9      967.57      940.70     54.74 o   0.48228
  11   2   9       23.35       18.82     34.20 o   0.52277
  12   2   9       82.18      141.77     44.96 o   0.56401
  13   2   9      887.86      873.61     92.29 o   0.60583
  14   2   9       31.32       34.20     38.94 o   0.64813
 -13   3   9       59.23       65.18     43.99 o   0.66404
 -12   3   9      682.70      707.97     77.01 o   0.62193
 -11   3   9      222.32      295.36     53.03 o   0.58030
 -10   3   9      122.57      140.47     45.50 o   0.53927
  -9   3   9      405.83      388.51     52.70 o   0.49900
  -8   3   9      895.12      822.84     68.19 o   0.45967
  -7   3   9        0.17        1.72     30.55 o   0.42155
  -6   3   9      253.15      180.06     37.22 o   0.38500
  -5   3   9     1442.12     1433.46     83.36 o   0.35051
  -4   3   9     5205.22     5406.55    208.35 o   0.31876
  -3   3   9     1242.67     1266.96     72.50 o   0.29064
  -2   3   9     2810.52     2848.43    121.87 o   0.26730
  -1   3   9      408.13      296.04     18.44 o   0.25008
   0   3   9     1291.29     1166.75     42.85 o   0.24031
   1   3   9     3857.32     3460.33     98.24 o   0.23888
   2   3   9     5498.61     5652.10    150.50 o   0.24596
   3   3   9     5898.31     5434.38    147.92 o   0.26085
   4   3   9      775.37      732.32     37.32 o   0.28232
   5   3   9    12647.10    13390.09    335.15 o   0.30899
   6   3   9       93.29       62.40     19.43 o   0.33965
   7   3   9     1276.49     1205.59     56.12 o   0.37332
   8   3   9      103.43      136.49     23.76 o   0.40924
   9   3   9      377.65      336.85     32.29 o   0.44689
  10   3   9      806.67      776.00     48.88 o   0.48585
  11   3   9      224.38      304.07     54.53 o   0.52584
  13   3   9      731.73      900.28     94.12 o   0.60808
  14   3   9      520.38      641.17     82.71 o   0.65004
 -12   4   9      331.26      468.00     67.44 o   0.63223
 -11   4   9      643.47      555.12     67.55 o   0.59112
 -10   4   9      199.56      151.34     43.78 o   0.55067
  -9   4   9      723.84      770.03     71.85 o   0.51106
  -8   4   9     2747.24     2747.97    140.37 o   0.47247
  -7   4   9      122.83       80.24     35.71 o   0.43520
  -6   4   9     2113.77     1940.08    105.73 o   0.39959
  -5   4   9     2265.64     2302.56    114.98 o   0.36615
  -4   4   9        0.79        0.00     25.92 o   0.33552
  -3   4   9      351.26      339.68     40.01 o   0.30853
  -2   4   9     1070.08      921.28     34.29 o   0.28623
  -1   4   9     9485.89     9476.59    189.85 o   0.26976
   0   4   9      804.98      806.96     28.09 o   0.26026
   1   4   9     1470.21     1231.97     35.94 o   0.25847
   2   4   9     5744.67     5633.46    118.21 o   0.26457
   3   4   9     1791.36     1628.06     42.72 o   0.27803
   4   4   9      561.35      593.63     33.92 o   0.29785
   5   4   9     1384.38     1296.93     54.02 o   0.32287
   6   4   9     5650.71     5331.39    115.46 o   0.35197
   7   4   9      885.47      871.96     46.45 o   0.38424
   9   4   9     1034.28      522.64     47.43 o   0.45552
  10   4   9      706.41      784.01     48.77 o   0.49355
  11   4   9       44.21       99.28     39.15 o   0.53273
  12   4   9      775.39      827.90     88.09 o   0.57283
  13   4   9       95.03      118.21     43.67 o   0.61365
  14   4   9       69.73      133.16     51.74 o   0.65507
 -12   5   9      436.79      429.60     69.38 o   0.64553
 -11   5   9      368.22      420.56     63.89 o   0.60513
 -10   5   9       23.93       50.98     39.91 o   0.56547
  -9   5   9      593.18      595.35     66.26 o   0.52674
  -8   5   9      175.43      181.13     45.18 o   0.48914
  -7   5   9       69.39       84.54     37.43 o   0.45297
  -6   5   9      212.10      155.21     37.11 o   0.41859
  -5   5   9     1276.35     1173.27     78.84 o   0.38648
  -4   5   9     1797.85     1856.72     99.28 o   0.35725
  -3   5   9      117.05       68.42     20.27 o   0.33167
  -2   5   9     5195.90     4759.64    105.22 o   0.31063
  -1   5   9      379.79      410.54     21.01 o   0.29512
   0   5   9      377.93      370.40     20.12 o   0.28603
   1   5   9       37.93       21.30     10.66 o   0.28398
   2   5   9     2918.91     2723.77     65.93 o   0.28911
   3   5   9      377.81      428.81     20.46 o   0.30107
   4   5   9     3053.27     2941.91     70.03 o   0.31909
   5   5   9       10.84        8.36     10.03 o   0.34220
   7   5   9     1320.51     1363.11     60.68 o   0.40002
   8   5   9      568.40      578.58     39.77 o   0.43317
   9   5   9     1643.55     1449.06     66.11 o   0.46838
  10   5   9       12.27       59.27     32.91 o   0.50521
  11   5   9       76.02      149.72     43.56 o   0.54332
  12   5   9     1440.99     1378.39    115.20 o   0.58248
  13   5   9      589.35      523.07     71.31 o   0.62248
  14   5   9       34.26       29.69     42.49 o   0.66316
 -12   6   9       89.74      110.14     59.16 o   0.66167
 -11   6   9       61.87       30.22     47.22 o   0.62212
 -10   6   9      925.13      890.82     86.69 o   0.58341
  -9   6   9     1299.63     1411.95    104.01 o   0.54573
  -8   6   9      242.33      302.57     53.57 o   0.50930
  -7   6   9     2197.74     2221.24    126.28 o   0.47441
  -6   6   9     6032.61     5910.36    243.41 o   0.44142
  -5   6   9      576.61      618.91     61.52 o   0.41080
  -4   6   9      713.84      576.10     39.25 o   0.38311
  -3   6   9      318.13      348.30     21.55 o   0.35903
  -2   6   9     5475.40     4780.89    108.52 o   0.33934
  -1   6   9       12.05       21.15     12.80 o   0.32482
   0   6   9     1102.41     1212.50     39.26 o   0.31620
   1   6   9     2198.67     1939.87     53.28 o   0.31396
   2   6   9      182.55      291.76     18.83 o   0.31823
   3   6   9      506.96      460.34     22.61 o   0.32876
   4   6   9     1555.57     1316.79     40.43 o   0.34498
   5   6   9     1370.71     1281.20     40.35 o   0.36613
   6   6   9       77.91      149.05     22.92 o   0.39142
   7   6   9      963.77     1045.61     52.18 o   0.42009
   8   6   9      202.94      202.89     27.60 o   0.45151
   9   6   9      202.35      201.89     46.25 o   0.48513
  10   6   9      101.57      120.36     38.08 o   0.52054
  11   6   9      438.18      410.13     61.74 o   0.55739
  12   6   9      155.05      125.52     41.09 o   0.59542
  13   6   9       10.15       75.94     41.20 o   0.63441
 -11   7   9      882.01      792.62     89.60 o   0.64186
 -10   7   9      959.37      948.58     93.69 o   0.60421
  -9   7   9      260.58      315.15     60.23 o   0.56770
  -8   7   9      170.22      170.59     48.19 o   0.53254
  -7   7   9      856.60      746.90     72.71 o   0.49903
  -6   7   9     2369.63     2292.42     90.49 o   0.46752
  -5   7   9      966.96      907.78     51.98 o   0.43845
  -4   7   9       37.05       63.66     22.13 o   0.41233
  -3   7   9     6785.73     6450.76    143.41 o   0.38974
  -2   7   9      829.76      875.00     35.36 o   0.37135
  -1   7   9      163.60      200.76     19.30 o   0.35779
   0   7   9     2408.68     2458.92     66.02 o   0.34963
   1   7   9     1322.69     1383.28     44.67 o   0.34726
   2   7   9      138.82      133.96     16.19 o   0.35078
   3   7   9      751.32      663.40     29.28 o   0.36002
   4   7   9      912.56      711.03     29.83 o   0.37456
   5   7   9      145.84      137.15     16.80 o   0.39382
   6   7   9      281.73      316.43     28.99 o   0.41714
   7   7   9       20.70       32.16     21.14 o   0.44388
   8   7   9     1299.34     1516.82    111.54 o   0.47346
   9   7   9      481.39      465.42     64.21 o   0.50539
  10   7   9      231.19      314.08     55.18 o   0.53924
  11   7   9      300.20      365.28     59.37 o   0.57469
  12   7   9      104.17      138.75     42.49 o   0.61144
  13   7   9        2.82       20.01     38.72 o   0.64928
 -10   8   9       62.14        0.00     45.93 o   0.62759
  -9   8   9        4.77        0.00     40.44 o   0.59231
  -8   8   9      712.17      784.33     81.10 o   0.55848
  -7   8   9      811.20      692.80     74.65 o   0.52640
  -6   8   9      266.84      307.95     36.43 o   0.49638
  -5   8   9     1466.59     1456.99     69.25 o   0.46884
  -4   8   9     2362.20     2122.72     83.31 o   0.44423
  -3   8   9     1062.06      996.38     52.65 o   0.42307
  -2   8   9      269.26      308.32     23.81 o   0.40589
  -1   8   9        1.53       17.72     15.29 o   0.39321
   0   8   9     2729.16     2507.62     69.05 o   0.38549
   1   8   9      686.62      772.39     34.30 o   0.38301
   2   8   9     1209.01     1081.33     39.85 o   0.38589
   3   8   9        3.90        0.61     11.90 o   0.39400
   4   8   9      850.71      820.33     34.35 o   0.40703
   5   8   9      336.10      328.97     23.54 o   0.42453
   6   8   9     3711.64     3637.22    117.25 o   0.44598
   7   8   9      468.91      505.54     64.11 o   0.47082
   8   8   9        1.60        6.13     31.09 o   0.49857
   9   8   9        9.59       12.37     33.13 o   0.52875
  10   8   9      120.74      144.02     42.92 o   0.56098
  11   8   9       67.00       58.73     35.39 o   0.59492
  12   8   9      143.27      134.24     46.25 o   0.63030
 -10   9   9      179.30      109.82     56.04 o   0.65326
  -9   9   9      479.00      437.67     71.10 o   0.61925
  -8   9   9      307.17      316.55     60.77 o   0.58677
  -7   9   9       87.67       56.87     28.98 o   0.55610
  -6   9   9       22.81       17.28     26.99 o   0.52755
  -5   9   9     1258.30     1143.86     63.06 o   0.50148
  -4   9   9     1947.12     1912.42     80.62 o   0.47829
  -3   9   9      130.45      112.93     26.20 o   0.45844
  -2   9   9      907.11      875.32     39.71 o   0.44235
  -1   9   9     1514.60     1491.06     52.21 o   0.43047
   0   9   9     1153.05     1165.03     44.42 o   0.42314
   1   9   9      152.32      132.38     18.22 o   0.42059
   2   9   9      974.58      878.13     37.23 o   0.42293
   3   9   9       57.62      103.60     17.52 o   0.43006
   4   9   9      874.33      882.60     38.05 o   0.44175
   5   9   9     1019.78     1030.13     41.72 o   0.45766
   6   9   9      102.19      165.32     42.59 o   0.47736
   7   9   9       70.84       82.82     37.32 o   0.50041
   8   9   9       29.08       29.15     33.88 o   0.52637
   9   9   9       34.85       22.48     37.43 o   0.55482
  10   9   9      101.71      122.19     43.56 o   0.58541
  11   9   9      116.52      112.94     42.70 o   0.61782
  12   9   9      117.41      133.81     45.18 o   0.65177
  -9  10   9      731.01      842.63     94.55 o   0.64823
  -8  10   9      169.23      157.90     34.60 o   0.61708
  -7  10   9       32.07       15.47     28.06 o   0.58779
  -6  10   9      968.16     1044.99     64.72 o   0.56063
  -5  10   9      820.88      716.05     52.15 o   0.53594
  -4  10   9       37.92       43.79     26.01 o   0.51408
  -3  10   9      458.10      503.56     41.93 o   0.49541
  -2  10   9     2095.67     2106.74     67.66 o   0.48032
  -1  10   9      229.68      270.75     25.13 o   0.46913
   0  10   9        0.06        1.84     15.78 o   0.46215
   1  10   9      551.37      580.53     31.92 o   0.45956
   2  10   9     1911.21     1799.48     73.27 o   0.46143
   3  10   9     1648.83     1636.43     55.20 o   0.46771
   4  10   9       34.09       42.25     16.58 o   0.47823
   5  10   9     1149.77     1089.48     56.15 o   0.49272
   6  10   9      108.05       99.71     39.80 o   0.51083
   7  10   9       30.84       61.63     37.54 o   0.53221
   8  10   9      385.41      452.19     67.44 o   0.55646
   9  10   9       67.10       81.53     44.64 o   0.58324
  10  10   9        2.07       27.64     42.06 o   0.61221
  11  10   9      184.60      239.54     55.82 o   0.64308
  -8  11   9       34.47       42.04     34.26 o   0.64913
  -7  11   9      207.49      166.08     38.11 o   0.62115
  -6  11   9      482.41      490.58     48.13 o   0.59532
  -5  11   9       70.97       85.31     31.91 o   0.57191
  -4  11   9      186.08      167.58     33.24 o   0.55126
  -3  11   9      715.09      661.80     49.08 o   0.53366
  -2  11   9      890.85      917.68     54.84 o   0.51944
  -1  11   9       53.58       56.10     19.78 o   0.50888
   0  11   9      810.58      878.86     41.81 o   0.50221
   1  11   9     3008.61     2831.40     82.13 o   0.49958
   2  11   9     1215.76     1176.34     59.74 o   0.50106
   3  11   9       35.94       78.96     23.52 o   0.50661
   4  11   9      949.48      953.75     53.97 o   0.51610
   5  11   9      624.86      634.39     72.71 o   0.52932
   6  11   9       58.76      136.28     43.45 o   0.54600
   7  11   9        3.25       19.58     33.24 o   0.56583
   8  11   9      671.00      762.18     87.45 o   0.58850
   9  11   9      703.32      714.53     89.06 o   0.61368
  10  11   9      114.03      156.39     51.84 o   0.64109
  -7  12   9     1000.83      988.93     69.96 o   0.65594
  -6  12   9      255.95      218.93     41.01 o   0.63134
  -5  12   9       40.63       37.91     30.31 o   0.60912
  -4  12   9      482.83      474.42     46.68 o   0.58956
  -3  12   9      666.90      630.75     51.26 o   0.57293
  -2  12   9      185.14      227.85     35.16 o   0.55949
  -1  12   9       34.89       49.57     21.52 o   0.54948
   0  12   9     2223.85     2265.39     74.60 o   0.54308
   1  12   9     1207.47     1190.47     50.62 o   0.54042
   2  12   9      142.25      181.74     29.70 o   0.54156
   3  12   9      376.70      408.36     39.08 o   0.54648
   4  12   9     2174.82     2108.35     88.87 o   0.55507
   5  12   9      854.34      931.05     91.96 o   0.56717
   6  12   9       28.69       43.88     41.09 o   0.58256
   7  12   9     1603.38     1527.58    126.17 o   0.60098
   8  12   9     1116.97     1126.48    110.79 o   0.62217
   9  12   9      308.99      304.50     65.07 o   0.64585
  -5  13   9       12.07       30.71     33.73 o   0.64735
  -4  13   9      362.23      466.58     49.43 o   0.62879
  -3  13   9      232.53      250.88     38.78 o   0.61302
  -2  13   9       35.52       42.76     29.20 o   0.60028
   1 -13  -9      899.43     1058.51     88.85 o   0.59075
   0  13   9     1657.90     1803.64     84.44 o   0.58459
   1  13   9       36.12       68.78     26.84 o   0.58192
   2  13   9      341.17      422.01     41.39 o   0.58277
   3  13   9     1213.32     1206.37     67.34 o   0.58713
   4  13   9      715.23      840.27     85.83 o   0.59493
   5  13   9       30.92       82.93     40.98 o   0.60603
   6  13   9      748.23      767.77     90.78 o   0.62026
   7  13   9     2386.28     2466.37    171.67 o   0.63740
   8  13   9      249.70      289.02     70.45 o   0.65723
  -3  14   9       15.77        6.98     33.38 o   0.65378
   2 -14  -9      199.82      204.37     55.39 o   0.64166
   1 -14  -9      272.57      238.14     56.79 o   0.63256
   0 -14  -9      505.16      501.23     69.91 o   0.62662
   1  14   9       74.62      105.34     30.36 o   0.62393
   2  14   9      470.05      476.09     46.77 o   0.62453
   3  14   9     1745.99     1847.68     90.17 o   0.62841
   4  14   9       35.88       56.15     42.49 o   0.63551
   5  14   9      206.89      208.56     55.18 o   0.64573
   6  14   9     1810.12     1819.61    144.99 o   0.65891
  -3 -12  10       36.46       49.57     31.30 o   0.65837
  -2 -12  10       28.48       62.81     27.92 o   0.65105
  -1 -12  10      120.90      117.10     31.42 o   0.64683
   0 -12  10      259.50      278.84     39.60 o   0.64578
   1 -12  10       40.40       59.91     28.60 o   0.64791
   2 -12  10      595.68      611.78     56.38 o   0.65319
   3 -12  10      738.54      781.11     84.97 o   0.66154
  -6 -11  10       22.16       22.27     39.37 o   0.66066
  -5 -11  10      699.28      710.68     59.06 o   0.64367
  -4 -11  10      613.83      598.19     52.10 o   0.62948
  -3 -11  10       36.71       36.48     24.58 o   0.61831
  -2 -11  10      625.33      619.60     52.33 o   0.61031
  -1 -11  10      535.32      583.56     49.87 o   0.60561
   0 -11  10       69.10       89.47     28.25 o   0.60428
   1 -11  10      390.85      421.77     44.09 o   0.60636
   2 -11  10      421.40      459.37     47.55 o   0.61180
   3 -11  10      111.79      157.41     34.31 o   0.62051
   4 -11  10       29.45       45.54     28.75 o   0.63237
   5 -11  10      213.80      239.81     39.58 o   0.64719
   6 -11  10      328.67      309.24     60.34 o   0.66478
  -7 -10  10        2.19       31.88     28.69 o   0.64551
  -6 -10  10      351.60      305.84     42.04 o   0.62463
  -5 -10  10      810.36      741.16     57.17 o   0.60642
  -4 -10  10       96.81      117.09     29.11 o   0.59114
  -3 -10  10      125.29      107.69     28.68 o   0.57901
  -2 -10  10     1510.35     1435.12     78.35 o   0.57025
  -1 -10  10     1685.22     1493.13     78.75 o   0.56500
   0 -10  10        7.26        5.75     23.90 o   0.56336
  -1  10 -10      356.83      406.90     63.57 o   0.56537
   2 -10  10      764.25      724.67     55.05 o   0.57099
   3 -10  10      154.34      149.20     32.11 o   0.58011
   4 -10  10      171.96      226.33     36.14 o   0.59256
   5 -10  10      745.85      728.69     57.16 o   0.60816
   6 -10  10       33.58       26.49     28.21 o   0.62665
   7 -10  10       72.44      126.43     32.99 o   0.64780
  -9  -9  10      382.17      298.48     59.16 o   0.66377
  -8  -9  10        5.69       27.63     28.92 o   0.63686
  -7  -9  10      504.34      443.72     45.23 o   0.61213
  -6  -9  10     1588.61     1470.88     79.02 o   0.58986
  -5  -9  10      269.96      261.55     36.26 o   0.57033
  -4  -9  10      412.35      351.64     38.26 o   0.55383
  -3  -9  10     3428.03     3444.64    128.42 o   0.54065
  -2  -9  10     1630.21     1617.47     79.63 o   0.53102
  -1  -9  10       52.00       82.57     26.25 o   0.52515
   0  -9  10      780.30      653.83     49.98 o   0.52315
   1  -9  10      114.41      109.66     27.27 o   0.52508
   2  -9  10      803.75      717.48     51.00 o   0.53089
   3  -9  10       34.22       59.36     25.51 o   0.54046
   4  -9  10      493.73      569.29     48.38 o   0.55359
   5  -9  10      774.03      766.20     56.92 o   0.57004
   6  -9  10       76.14      110.88     30.98 o   0.58952
   7  -9  10        8.50       21.13     27.36 o   0.61175
   8  -9  10      695.74      703.98     57.18 o   0.63644
 -10  -8  10       96.01       51.31     46.04 o   0.66524
  -9  -8  10       32.45       82.39     38.72 o   0.63497
  -8  -8  10      402.95      453.05     60.23 o   0.60658
  -7  -8  10      635.29      586.29     49.19 o   0.58036
  -6  -8  10       81.36       72.87     25.89 o   0.55660
  -5  -8  10       45.05       56.52     24.40 o   0.53563
  -4  -8  10      620.74      554.99     45.05 o   0.51779
  -3  -8  10      571.99      603.78     46.47 o   0.50342
  -2  -8  10      476.34      431.43     38.91 o   0.49282
  -1  -8  10       42.26       91.87     24.57 o   0.48623
   0  -8  10      791.19      864.74     54.87 o   0.48383
   1  -8  10      925.38      915.19     55.65 o   0.48566
   2  -8  10        3.41       22.16     21.60 o   0.49169
   3  -8  10     1378.30     1412.70     72.17 o   0.50177
   4  -8  10      861.26      877.01     55.56 o   0.51565
   5  -8  10      720.65      746.96     52.56 o   0.53303
   6  -8  10        8.62       42.70     24.37 o   0.55360
   7  -8  10      221.07      283.81     36.76 o   0.57701
   8  -8  10       49.20       45.92     28.44 o   0.60292
  -9   8 -10       31.20       46.04     42.70 o   0.63103
 -10  -7  10        7.68        0.00     32.38 o   0.63991
  -9  -7  10       51.68       63.78     34.20 o   0.60818
  -8  -7  10      203.95      209.24     32.62 o   0.57827
  -7  -7  10      634.14      607.80     47.62 o   0.55047
  -6  -7  10      195.35      222.01     30.69 o   0.52513
  -5  -7  10      907.68      812.90     52.88 o   0.50260
  -4  -7  10     3192.84     3033.47    111.29 o   0.48330
  -3  -7  10       11.74       30.62     19.95 o   0.46761
  -2  -7  10      906.55      818.51     50.63 o   0.45591
  -1  -7  10     3028.78     2801.92    103.65 o   0.44851
   0  -7  10       40.31       30.26     19.01 o   0.44563
   1  -7  10      288.16      299.99     31.99 o   0.44735
   2  -7  10      863.34      927.13     53.94 o   0.45362
   3  -7  10      570.10      479.90     39.86 o   0.46426
   4  -7  10     1472.61     1432.54     68.49 o   0.47897
   5  -7  10      498.91      466.29     40.04 o   0.49739
   6  -7  10       66.43       82.22     25.67 o   0.51914
   7  -7  10      403.83      430.13     41.75 o   0.54380
   8  -7  10       84.25       33.51     26.13 o   0.57101
  -9   7 -10        0.11       39.91     39.69 o   0.60042
 -10   7 -10      568.31      652.14     82.18 o   0.63171
 -11  -6  10       16.39       33.88     38.94 o   0.65151
 -10  -6  10       17.44       46.57     37.00 o   0.61685
  -9  -6  10      118.21       84.97     37.43 o   0.58366
  -8  -6  10      231.23      294.96     35.12 o   0.55220
  -7  -6  10      385.06      350.44     36.29 o   0.52279
  -6  -6  10      438.46      372.97     35.07 o   0.49579
  -5  -6  10      622.47      526.89     40.44 o   0.47161
  -4  -6  10      981.85     1031.07     54.88 o   0.45071
  -3  -6  10       96.84      208.38     27.64 o   0.43356
  -2  -6  10       79.78       79.90     16.26 o   0.42063
  -1  -6  10     1326.03     1269.87     46.31 o   0.41230
   0  -6  10     1281.12     1307.30     47.40 o   0.40886
   1  -6  10        3.58       23.15     14.71 o   0.41044
   2  -6  10     2049.39     1864.80     60.32 o   0.41697
   3  -6  10       72.29       66.61     21.37 o   0.42824
   4  -6  10       49.44       69.51     21.41 o   0.44387
   5  -6  10     1499.23     1383.20     66.00 o   0.46343
   6  -6  10       37.88       13.46     21.01 o   0.48644
   7  -6  10       39.66       23.12     23.31 o   0.51245
   8  -6  10       12.46       70.98     26.00 o   0.54101
  -9   6 -10        4.41       14.41     35.82 o   0.57174
 -10   6 -10      430.94      553.62     71.96 o   0.60432
 -11   6 -10       11.49       27.21     39.47 o   0.63846
 -11  -5  10      264.56      214.37     48.51 o   0.63232
 -10  -5  10       86.50       55.82     35.82 o   0.59634
  -9  -5  10      161.63       83.79     38.18 o   0.56173
  -8  -5  10      318.40      303.79     34.07 o   0.52873
  -7  -5  10       17.57       32.03     18.76 o   0.49769
  -6  -5  10      202.16      252.29     29.59 o   0.46899
  -5  -5  10     1013.04      956.67     51.58 o   0.44307
  -4  -5  10      562.52      588.68     39.47 o   0.42047
  -3  -5  10      586.60      520.16     27.00 o   0.40173
  -2  -5  10     1157.87     1120.62     40.63 o   0.38742
  -1  -5  10       16.02       10.73     12.25 o   0.37804
   0  -5  10        7.11       28.82     12.98 o   0.37396
   1  -5  10     1617.11     1456.55     49.35 o   0.37536
   2  -5  10       11.89       28.22     14.19 o   0.38217
   3  -5  10      115.63       95.78     16.82 o   0.39412
   4  -5  10     1053.35     1047.73     42.73 o   0.41076
   5  -5  10      583.79      611.64     33.11 o   0.43154
   6  -5  10      515.97      386.81     33.74 o   0.45589
  -7   5 -10      456.32      524.25     63.57 o   0.48329
   8  -5  10      365.89      380.19     36.98 o   0.51324
  -9   5 -10     1146.83     1144.56     99.06 o   0.54532
 -10   5 -10      163.66      160.70     45.71 o   0.57917
 -11   5 -10      100.46      128.54     48.73 o   0.61451
 -12   5 -10      287.67      293.53     63.78 o   0.65110
 -12  -4  10      109.67      116.17     45.93 o   0.65410
 -11  -4  10       64.92       39.91     35.82 o   0.61586
 -10  -4  10      552.27      577.17     67.44 o   0.57865
  -9  -4  10     1187.70     1107.98     90.14 o   0.54268
  -8  -4  10      180.22      247.39     43.88 o   0.50821
  -7  -4  10      104.32       99.24     23.64 o   0.47558
  -6  -4  10       16.05       29.28     19.27 o   0.44518
  -5  -4  10      266.33      276.43     41.73 o   0.41750
  -4  -4  10       33.53       19.84     13.25 o   0.39312
  -3  -4  10      129.95      133.18     16.19 o   0.37268
  -2  -4  10     4718.86     4242.19    100.09 o   0.35686
  -1  -4  10      367.91      528.63     26.76 o   0.34631
   0  -4  10     1892.82     1785.80     53.83 o   0.34149
   1  -4  10     1271.33     1182.35     41.52 o   0.34267
   2  -4  10        3.57       13.51     12.50 o   0.34977
   3  -4  10      196.35      171.61     18.10 o   0.36245
   4  -4  10     3736.25     3571.28    117.00 o   0.38015
   5  -4  10       36.06       16.68     13.68 o   0.40221
   6  -4  10      319.24      315.75     25.21 o   0.42796
   7  -4  10      552.38      557.74     40.36 o   0.45676
   8  -4  10      645.53      632.89     43.74 o   0.48809
  -9   4 -10       41.60       17.75     32.91 o   0.52148
 -10   4 -10       94.30      213.19     51.63 o   0.55657
 -11   4 -10      342.24      367.00     64.43 o   0.59305
 -12   4 -10      805.96     1005.26    103.26 o   0.63069
 -12  -3  10      178.18      178.23     51.52 o   0.64159
 -11  -3  10       59.18       55.50     39.26 o   0.60235
 -10  -3  10     1395.92     1532.53    111.76 o   0.56404
  -9  -3  10     2247.60     1949.43    122.73 o   0.52684
  -8  -3  10      200.61      214.37     41.63 o   0.49101
  -7  -3  10      448.71      498.60     38.21 o   0.45689
  -6  -3  10     2092.53     2342.63     85.81 o   0.42486
  -5  -3  10      395.64      526.98     26.87 o   0.39546
  -4  -3  10     2142.50     2170.27     59.80 o   0.36929
  -3  -3  10     5585.31     5261.57    140.25 o   0.34711
  -2  -3  10      337.94      386.15     22.15 o   0.32970
  -1  -3  10      292.97      354.34     21.69 o   0.31786
   0  -3  10     2378.07     2545.82     66.34 o   0.31222
   1  -3  10     3790.79     3794.59     90.52 o   0.31311
   2  -3  10      206.20      379.10     29.64 o   0.32049
   3  -3  10     3231.72     2992.92     76.75 o   0.33392
   4  -3  10      974.00      994.01     37.98 o   0.35270
   5  -3  10     1120.72     1050.63     40.11 o   0.37605
   6  -3  10     1298.28     1173.95     44.58 o   0.40317
   7  -3  10     4799.53     4703.73    116.50 o   0.43334
   8  -3  10     2349.51     2291.26     85.90 o   0.46598
  -9   3 -10      556.67      501.02     65.07 o   0.50061
 -10   3 -10     1849.36     1958.25    134.99 o   0.53684
 -11   3 -10     1170.99      999.24     96.91 o   0.57436
 -12   3 -10      222.81      225.23     57.87 o   0.61294
 -13   3 -10       52.55       70.02     49.16 o   0.65240
 -12  -2  10       80.22      153.17     45.71 o   0.63207
 -11  -2  10     1419.19     1577.06    115.63 o   0.59200
 -10  -2  10     1055.17     1098.20     90.89 o   0.55275
  -9  -2  10       53.85       70.56     32.16 o   0.51450
  -8  -2  10      882.89      922.76     77.34 o   0.47749
  -7  -2  10     1872.90     1889.63    111.86 o   0.44205
  -6  -2  10     2026.19     2007.88     58.25 o   0.40857
  -5  -2  10        1.49        5.05     13.55 o   0.37757
  -4  -2  10      623.73      673.66     28.71 o   0.34972
  -3  -2  10    11220.37    10803.68    217.91 o   0.32583
  -2  -2  10      666.24      645.84     27.26 o   0.30683
  -1  -2  10     2454.02     2573.05     65.16 o   0.29365
   0  -2  10     1228.03     1124.35     37.01 o   0.28711
   1  -2  10      497.83      574.72     32.75 o   0.28766
   2  -2  10      867.28      895.47     32.77 o   0.29526
   3  -2  10     4014.90     4174.34     96.94 o   0.30939
   4  -2  10      561.44      553.11     26.25 o   0.32921
   5  -2  10        0.67        0.73     12.10 o   0.35376
   6  -2  10     6178.86     6307.74    141.66 o   0.38214
   7  -2  10      215.33      196.73     20.77 o   0.41356
   8  -2  10        0.66        4.15     17.64 o   0.44737
  -9   2 -10      384.09      455.63     58.30 o   0.48308
 -10   2 -10      719.14      634.39     70.67 o   0.52029
 -11   2 -10      442.02      384.64     62.49 o   0.55871
 -12   2 -10        2.64        0.00     40.12 o   0.59810
 -13   2 -10      206.41      208.88     62.49 o   0.63828
 -12  -1  10      203.56      190.81     49.05 o   0.62569
 -11  -1  10     1131.54     1193.07     96.91 o   0.58497
 -10  -1  10      312.35      398.62     56.15 o   0.54499
  -9  -1  10      469.96      386.25     52.38 o   0.50592
  -8  -1  10     1283.67     1327.09     92.61 o   0.46797
  -7  -1  10     6524.97     6415.84    175.45 o   0.43146
  -6  -1  10       21.65       65.56     20.21 o   0.39678
  -5  -1  10     4979.36     5005.61    112.67 o   0.36445
  -4  -1  10     3152.81     2984.19     73.26 o   0.33516
  -3  -1  10      477.13      696.33     28.05 o   0.30975
  -2  -1  10     1467.22     1436.47     42.44 o   0.28927
  -1  -1  10     1094.47     1084.60     34.90 o   0.27481
   0  -1  10     1483.81     1277.33     48.50 o   0.26735
   1  -1  10     1152.37     1025.74     33.53 o   0.26749
   2  -1  10      338.43      314.11     18.51 o   0.27520
   3  -1  10     6641.32     7064.01    148.42 o   0.28989
   4  -1  10     1463.05     1290.88     39.89 o   0.31056
   5  -1  10       35.13       42.38     12.55 o   0.33612
   6  -1  10     1770.85     1761.33     52.67 o   0.36553
   7  -1  10     3009.40     2731.15     73.49 o   0.39795
   8  -1  10      495.53      431.03     37.14 o   0.43271
   9  -1  10      943.02      893.90     54.93 o   0.46927
 -10   1 -10      505.29      618.48     72.60 o   0.50726
 -11   1 -10        0.45       12.37     35.82 o   0.54637
 -12   1 -10      444.33      601.80     81.10 o   0.58638
 -13   1 -10      937.32      915.02    107.88 o   0.62712
 -13   0  10       59.59       57.01     40.23 o   0.66423
 -12   0  10     1382.21     1223.72    100.46 o   0.62254
 -11   0  10      577.87      586.53     68.19 o   0.58139
 -10   0  10       76.14       67.76     35.06 o   0.54092
  -9   0  10     1584.59     1391.30     98.63 o   0.50128
  -8   0  10     1760.05     1562.04     66.24 o   0.46270
  -7   0  10     2027.19     1890.42     72.36 o   0.42545
  -6   0  10     1288.12     1356.43     57.22 o   0.38992
  -5   0  10      210.43      283.68     19.22 o   0.35663
  -4   0  10    13390.03    13507.00    266.81 o   0.32626
  -3   0  10       27.53       61.80     12.34 o   0.29969
  -2   0  10      232.73      218.32     16.19 o   0.27803
  -1   0  10    21862.08    21927.72    418.17 o   0.26249
   0   0  10     7595.87     7483.74    152.15 o   0.25420
   1   0  10      486.69      728.58     26.37 o   0.25386
   2   0  10      600.05      589.11     23.05 o   0.26151
   3   0  10     3474.14     3474.34     79.13 o   0.27648
   4   0  10       10.29        4.04     10.43 o   0.29767
   5   0  10     3081.05     2973.21     83.15 o   0.32387
   6   0  10       52.75       59.21     19.32 o   0.35396
   7   0  10      942.59     1172.28     60.18 o   0.38704
  -8   0 -10     1149.96      615.03     71.64 o   0.42240
   9   0  10      871.91      802.31     53.20 o   0.45952
 -10   0 -10     1809.02     2174.02    152.09 o   0.49800
 -11   0 -10      144.23       19.15     44.21 o   0.53756
 -12   0 -10      747.03      377.32     78.73 o   0.57797
 -13   0 -10      901.53     1240.50    134.13 o   0.61907
 -14   0 -10        5.47       84.87     73.14 o   0.66072
 -13   1  10        2.64        0.00     38.72 o   0.66453
 -12   1  10     1090.70     1086.26     95.73 o   0.62266
 -11   1  10      112.91      137.79     42.59 o   0.58132
 -10   1  10      429.86      372.91     53.35 o   0.54061
  -9   1  10     1774.17     1644.42     71.42 o   0.50071
  -8   1  10      446.69      395.40     34.49 o   0.46181
  -7   1  10       88.81       88.52     22.42 o   0.42420
  -6   1  10     2690.77     2475.14     85.34 o   0.38824
  -5   1  10     4531.54     4395.88    126.21 o   0.35445
  -4   1  10     1720.21     1633.61     61.19 o   0.32349
  -3   1  10     4122.40     3880.37    110.01 o   0.29627
  -2   1  10     2097.98     1904.36     49.07 o   0.27390
  -1   1  10     6697.42     6828.44    173.36 o   0.25763
   0   1  10     2445.44     2632.62     62.12 o   0.24869
   1   1  10      691.13      602.66     27.10 o   0.24785
   2   1  10     7634.69     7733.75    156.81 o   0.25520
   3   1  10     6950.07     7000.79    185.58 o   0.27007
   4   1  10     2900.15     3295.63    102.48 o   0.29131
   5   1  10     9034.38     9364.00    246.57 o   0.31765
   6   1  10    11526.42    11556.30    300.44 o   0.34793
   7   1  10     1006.11      954.56     50.46 o   0.38121
   8   1  10     1313.43     1282.78     62.57 o   0.41677
   9   1  10     2802.75     2718.77    103.03 o   0.45408
  10   1  10     1595.74     1563.77     75.04 o   0.49274
  11   1  10        8.14       18.39     31.41 o   0.53246
 -13  -1 -10       85.02      147.25     90.03 o   0.61425
 -14  -1 -10      172.69       51.20     93.58 o   0.65602
 -12   2  10      761.26      606.43     72.28 o   0.62607
 -11   2  10       61.15       64.54     35.28 o   0.58475
 -10   2  10      709.71      640.67     47.12 o   0.54408
  -9   2  10     1290.01     1275.89     85.73 o   0.50421
  -8   2  10     1005.10      972.14     71.31 o   0.46534
  -7   2  10        2.36       26.24     27.86 o   0.42775
  -6   2  10      232.24      170.48     34.53 o   0.39181
  -5   2  10    11785.47    12238.49    423.04 o   0.35801
  -4   2  10      514.01      545.98     47.97 o   0.32702
  -3   2  10      124.42      169.95     31.09 o   0.29972
  -2   2  10     9593.03     9634.44    334.94 o   0.27718
  -1   2  10      544.26      434.31     22.96 o   0.26065
   0   2  10      725.26      752.68     33.78 o   0.25133
   1   2  10     3805.34     3663.31     80.95 o   0.25001
   2   2  10    18710.63    19093.41    364.64 o   0.25683
   3   2  10      205.62      166.20     19.77 o   0.27116
   4   2  10      439.63      420.51     29.18 o   0.29190
   5   2  10     1430.30     1442.18     59.54 o   0.31781
   6   2  10     2516.00     2541.38     89.34 o   0.34772
   7   2  10      294.29      301.65     29.62 o   0.38070
   8   2  10        4.97       15.89     17.83 o   0.41601
   9   2  10     4736.89     4220.87    138.16 o   0.45312
  10   2  10      104.43      104.33     25.01 o   0.49161
  11   2  10      229.59      216.41     51.09 o   0.53118
  12   2  10      915.93      963.85     94.22 o   0.57162
  13   2  10       19.14       55.18     37.65 o   0.61274
 -12   3  10      235.21      221.25     50.45 o   0.63269
 -11   3  10       14.78       93.58     40.87 o   0.59163
 -10   3  10      495.04      521.56     60.99 o   0.55125
  -9   3  10      485.73      497.79     59.05 o   0.51170
  -8   3  10       68.18       26.68     31.09 o   0.47319
  -7   3  10     2528.48     2289.97    119.50 o   0.43600
  -6   3  10     1125.06     1152.41     76.91 o   0.40049
  -5   3  10     1663.93     1574.05     88.52 o   0.36716
  -4   3  10     1667.15     1524.89     85.62 o   0.33665
  -3   3  10      762.13      803.48     57.01 o   0.30980
  -2   3  10     6219.54     6377.82    236.20 o   0.28763
  -1   3  10      205.52      260.38     18.28 o   0.27129
   0   3  10     6856.66     6088.49    158.46 o   0.26188
   1   3  10     5778.47     5951.55    157.24 o   0.26014
   2   3  10     6002.98     5605.16    151.56 o   0.26624
   3   3  10        3.04       45.66     15.42 o   0.27966
   4   3  10     5698.94     5723.85    158.66 o   0.29941
   5   3  10    11670.35    11955.51    304.99 o   0.32434
   6   3  10      725.69      805.36     44.13 o   0.35335
   7   3  10     4027.93     4085.72    128.99 o   0.38553
   8   3  10     4694.32     4530.10    141.71 o   0.42015
   9   3  10     1546.54     1524.18     70.17 o   0.45665
  10   3  10      382.20      373.96     35.61 o   0.49462
  11   3  10     1057.94     1108.87     62.45 o   0.53375
  12   3  10     1002.00     1110.03    101.86 o   0.57379
  13   3  10        4.28       52.49     40.44 o   0.61456
  14   3  10        3.00       17.42     39.80 o   0.65594
 -12   4  10        5.29       67.87     46.25 o   0.64244
 -11   4  10       59.87       46.25     43.02 o   0.60185
 -10   4  10      168.30      197.80     48.29 o   0.56198
  -9   4  10      182.43      179.09     44.53 o   0.52301
  -8   4  10       67.29       95.41     38.61 o   0.48514
  -7   4  10      956.18      869.52     69.91 o   0.44867
  -6   4  10     1126.61     1107.23     77.98 o   0.41396
  -5   4  10      902.79     1003.65     71.85 o   0.38149
  -4   4  10       14.48       16.24     26.57 o   0.35187
  -3   4  10     1251.46     1075.82     69.16 o   0.32590
  -2   4  10        4.06        4.09     22.91 o   0.30450
  -1   4  10      599.24      740.66     32.26 o   0.28870
   0   4  10       11.80        5.80     13.20 o   0.27944
   1   4  10     1184.79     1076.79     44.35 o   0.27737
   2   4  10      293.86      382.31     19.29 o   0.28267
   3   4  10     1376.68     1390.08     38.45 o   0.29492
   4   4  10      934.92      871.78     42.59 o   0.31332
   5   4  10      180.68      170.75     21.61 o   0.33687
   6   4  10      590.48      551.49     36.47 o   0.36455
   7   4  10     2119.50     2055.06     79.40 o   0.39552
   8   4  10     6287.76     5897.26    174.12 o   0.42905
   9   4  10       11.73       43.87     19.19 o   0.46459
  10   4  10      266.70      368.72     57.01 o   0.50171
  11   4  10     2530.72     2204.17     92.24 o   0.54010
  12   4  10     1251.54     1156.06    103.15 o   0.57949
  13   4  10       84.60       73.57     40.23 o   0.61970
  14   4  10     1139.00     1280.08    120.25 o   0.66057
 -12   5  10        1.41        0.00     43.99 o   0.65518
 -11   5  10      521.94      579.22     73.46 o   0.61523
 -10   5  10      554.27      490.26     65.40 o   0.57607
  -9   5  10       72.06       75.08     41.95 o   0.53789
  -8   5  10     1425.73     1348.60     96.37 o   0.50091
  -7   5  10      790.93      762.61     68.30 o   0.46542
  -6   5  10       25.59        0.00     29.47 o   0.43177
  -5   5  10      218.40      141.34     36.68 o   0.40044
  -4   5  10     1489.26     1465.09     87.88 o   0.37200
  -3   5  10      474.30      410.02     45.39 o   0.34719
  -2   5  10       69.16      124.65     13.79 o   0.32681
  -1   5  10      231.68      246.20     17.49 o   0.31175
   0   5  10     2010.44     1921.29     51.87 o   0.30279
   1   5  10       11.30        8.13     10.67 o   0.30048
   2   5  10      347.76      284.44     18.07 o   0.30497
   3   5  10     3245.84     2984.64     71.01 o   0.31598
   4   5  10     2474.65     2388.82     59.49 o   0.33286
   5   5  10        8.37       51.45     16.77 o   0.35476
   6   5  10     6067.36     6083.59    172.90 o   0.38083
   8   5  10      910.46      684.20     43.17 o   0.44241
   9   5  10      407.89      330.42     32.27 o   0.47670
  10   5  10     1021.09     1012.64     56.12 o   0.51271
  11   5  10     1673.75     1505.85    117.89 o   0.55011
  12   5  10       15.09        0.00     34.85 o   0.58862
  13   5  10       28.93       30.44     36.14 o   0.62805
 -11   6  10      639.02      661.93     80.78 o   0.63157
 -10   6  10      270.78      205.55     55.18 o   0.59329
  -9   6  10       86.55       49.26     40.01 o   0.55607
  -8   6  10      180.39      190.06     47.97 o   0.52015
  -7   6  10     1874.00     1633.10    106.70 o   0.48581
  -6   6  10     1417.49     1366.67     94.55 o   0.45340
  -5   6  10      883.52      888.35     71.31 o   0.42339
  -4   6  10      533.95      472.08     36.27 o   0.39630
  -3   6  10      216.01      238.39     27.69 o   0.37277
  -2   6  10       21.55       53.63     13.49 o   0.35353
  -1   6  10     1621.00     1688.30     49.31 o   0.33929
   0   6  10      955.73      982.86     35.12 o   0.33071
   1   6  10       74.98      108.98     15.01 o   0.32823
   2   6  10      610.83      679.56     28.34 o   0.33198
   3   6  10       25.08       53.53     12.93 o   0.34176
   4   6  10      366.57      420.97     21.95 o   0.35708
   5   6  10        3.16       16.04     16.59 o   0.37726
   6   6  10        1.72        8.23     15.71 o   0.40157
   7   6  10      957.86      979.93     51.43 o   0.42930
   8   6  10      186.42      232.27     29.19 o   0.45985
   9   6  10      977.20      910.83     86.05 o   0.49268
  10   6  10     1574.18     1251.36    103.04 o   0.52737
  11   6  10      214.44      207.38     47.22 o   0.56358
  12   6  10       60.56      117.67     41.09 o   0.60103
  13   6  10      922.74     1043.77    104.01 o   0.63950
 -11   7  10       48.49       25.28     52.38 o   0.65065
 -10   7  10       66.81       48.29     49.91 o   0.61336
  -9   7  10     1334.26     1407.43    107.24 o   0.57723
  -8   7  10      174.38      224.91     50.77 o   0.54248
  -7   7  10        5.10       16.56     34.74 o   0.50941
  -6   7  10     1801.10     1667.52    109.07 o   0.47835
  -5   7  10       74.58       94.12     26.30 o   0.44973
  -4   7  10      122.89      110.83     25.63 o   0.42404
  -3   7  10       27.93        2.85     20.51 o   0.40184
  -2   7  10       15.79       31.38     15.06 o   0.38373
  -1   7  10     1219.49     1177.80     41.29 o   0.37033
   0   7  10       29.69       25.23     14.05 o   0.36215
   1   7  10      766.71      895.29     34.88 o   0.35954
   2   7  10     1601.94     1504.09     47.02 o   0.36263
   3   7  10      275.11      288.95     20.58 o   0.37128
   4   7  10      532.82      531.19     26.58 o   0.38511
   5   7  10     2662.07     2552.42     90.36 o   0.40359
   6   7  10       34.79       52.11     19.30 o   0.42611
   7   7  10     1208.20     1230.20     59.52 o   0.45208
   8   7  10      868.10      817.14     80.35 o   0.48093
   9   7  10      740.19      762.93     81.21 o   0.51217
  10   7  10      947.67      889.31     87.88 o   0.54540
  11   7  10       40.44       18.50     31.62 o   0.58027
  12   7  10       50.06       29.04     32.91 o   0.61651
  13   7  10      292.03      326.77     63.14 o   0.65389
 -10   8  10      288.77      327.31     67.55 o   0.63602
  -9   8  10      370.31      432.39     69.70 o   0.60105
  -8   8  10       14.39       52.49     44.64 o   0.56755
  -7   8  10        9.81        0.00     36.25 o   0.53580
  -6   8  10      590.79      594.27     46.63 o   0.50612
  -5   8  10     1155.31     1094.71     60.53 o   0.47891
  -4   8  10      810.66      812.99     50.36 o   0.45460
  -3   8  10     2605.83     2427.71     89.52 o   0.43368
  -2   8  10      814.08      737.53     34.48 o   0.41667
  -1   8  10       75.59       87.58     17.40 o   0.40406
   0   8  10      161.63      159.16     19.66 o   0.39626
   1   8  10     1152.31     1139.35     41.95 o   0.39357
   2   8  10        4.72       16.50     14.47 o   0.39609
   3   8  10      414.73      375.78     24.10 o   0.40372
   4   8  10       61.61       30.11     13.79 o   0.41618
   5   8  10      588.00      555.55     39.00 o   0.43306
   6   8  10     2176.31     2191.65     83.94 o   0.45385
   7   8  10        4.05       42.92     31.41 o   0.47806
   8   8  10      612.15      532.96     67.44 o   0.50518
   9   8  10       29.46       40.87     36.68 o   0.53478
  10   8  10        5.60       35.28     36.03 o   0.56647
  11   8  10      437.95      418.52     64.43 o   0.59992
  12   8  10      603.54      647.19     81.21 o   0.63485
 -10   9  10      605.64      664.62     88.52 o   0.66100
  -9   9  10       19.38        0.00     46.90 o   0.62723
  -8   9  10      152.44      102.29     48.29 o   0.59500
  -7   9  10     1594.26     1730.44    120.79 o   0.56458
  -6   9  10      353.29      256.10     37.25 o   0.53627
  -5   9  10      119.28      153.07     31.30 o   0.51043
  -4   9  10     1629.34     1630.50     74.61 o   0.48744
  -3   9  10     3816.06     3656.86    120.87 o   0.46773
  -2   9  10     1737.73     1703.46     71.63 o   0.45174
  -1   9  10      413.39      491.46     29.62 o   0.43985
   0   9  10      953.29      843.51     37.69 o   0.43242
   1   9  10     2765.55     2732.00     75.68 o   0.42967
   2   9  10     1555.46     1551.67     51.98 o   0.43170
   3   9  10       60.25       55.83     14.79 o   0.43843
   4   9  10     8400.94     7817.85    171.76 o   0.44966
   5   9  10     1923.96     1946.30     77.94 o   0.46506
   6   9  10        2.84       27.11     34.63 o   0.48423
   7   9  10      630.32      620.63     72.28 o   0.50675
   8   9  10       33.82       57.01     36.79 o   0.53219
   9   9  10       82.83       57.98     38.18 o   0.56015
  10   9  10      212.38      117.56     47.33 o   0.59027
  11   9  10      203.61      203.94     49.05 o   0.62224
  12   9  10       79.12       42.92     39.47 o   0.65580
  -9  10  10       14.90       73.36     57.44 o   0.65549
  -8  10  10       25.05       95.19     50.23 o   0.62453
  -7  10  10      813.79      964.93     65.29 o   0.59541
  -6  10  10      280.82      240.15     38.20 o   0.56842
  -5  10  10       98.30      107.53     29.81 o   0.54389
  -4  10  10     2549.91     2284.00     93.35 o   0.52214
  -3  10  10      985.31      919.69     54.73 o   0.50355
  -2  10  10      240.05      288.23     34.71 o   0.48848
  -1  10  10      809.51      718.92     36.57 o   0.47725
   0  10  10     1152.88      988.08     42.32 o   0.47015
   1  10  10      150.90      167.70     21.17 o   0.46737
   2  10  10      202.93      200.52     21.33 o   0.46897
   3  10  10      562.94      500.21     29.68 o   0.47492
   4  10  10      394.30      397.41     27.25 o   0.48505
   5  10  10       25.74       13.88     32.81 o   0.49912
   6  10  10        1.27        5.81     32.27 o   0.51679
   7  10  10      157.52      172.74     48.29 o   0.53772
   8  10  10       54.27       83.14     40.87 o   0.56154
   9  10  10        1.45        0.00     34.74 o   0.58790
  10  10  10      408.17      428.74     73.89 o   0.61647
  11  10  10      367.19      379.58     68.62 o   0.64696
  -8  11  10      381.01      440.14     74.54 o   0.65585
  -7  11  10      131.92      124.75     35.70 o   0.62799
  -6  11  10       74.32       75.85     32.40 o   0.60226
  -5  11  10      575.12      581.00     50.44 o   0.57895
  -4  11  10      493.21      465.89     45.63 o   0.55835
  -3  11  10       57.58       82.91     29.67 o   0.54078
  -2  11  10      225.22      213.22     32.02 o   0.52654
   1 -11 -10     1615.85     1466.38     95.62 o   0.51591
   0  11  10     1249.93     1194.37     49.11 o   0.50911
   1  11  10       45.06       59.96     18.85 o   0.50629
   2  11  10     1260.81     1164.82     47.72 o   0.50753
   3  11  10     3518.97     3428.58     93.83 o   0.51280
   4  11  10      726.74      786.61     49.55 o   0.52196
   5  11  10      232.25      262.23     52.49 o   0.53483
   6  11  10      836.27      807.78     86.48 o   0.55114
   7  11  10      190.39      181.67     49.91 o   0.57060
   8  11  10      160.67      171.88     51.95 o   0.59289
   9  11  10      182.37      209.74     56.58 o   0.61772
  10  11  10      176.97      261.37     64.32 o   0.64478
  -7  12  10      260.78      251.14     46.40 o   0.66206
  -6  12  10        7.23       33.63     31.03 o   0.63751
  -5  12  10      756.34      909.28     62.64 o   0.61534
  -4  12  10      397.62      351.70     43.26 o   0.59579
  -3  12  10       11.65       40.10     29.85 o   0.57915
   2 -12 -10      669.77      693.44     71.42 o   0.56566
   1 -12 -10     1008.95      928.90     78.95 o   0.55556
   0  12  10      471.65      448.84     32.88 o   0.54903
   1  12  10     1087.13     1129.93     49.64 o   0.54620
   2  12  10     1317.57     1342.70     67.75 o   0.54712
   3  12  10     1182.91     1250.78     65.59 o   0.55179
   4  12  10        7.33        8.50     36.03 o   0.56010
   5  12  10       78.65       94.87     44.53 o   0.57190
   6  12  10     1214.49     1289.44    112.62 o   0.58697
   7  12  10      378.89      437.02     71.53 o   0.60507
   8  12  10       19.46       36.79     45.82 o   0.62595
   9  12  10      789.92      953.10    109.28 o   0.64932
  -5  13  10      197.25      205.61     42.36 o   0.65283
  -4  13  10      190.03      180.73     39.74 o   0.63425
  -3  13  10        5.54       35.04     30.79 o   0.61845
   2 -13 -10      250.70      316.34     57.01 o   0.60563
   1 -13 -10      609.04      701.08     73.68 o   0.59600
   0  13  10       88.70      110.44     31.05 o   0.58971
   1  13  10      677.77      708.56     51.60 o   0.58687
   2  13  10     1912.18     1983.43     88.55 o   0.58753
   3  13  10      165.89      224.81     34.23 o   0.59167
   4  13  10      483.27      471.44     68.52 o   0.59922
   5  13  10     1452.19     1395.06    117.89 o   0.61006
   6  13  10      967.36      953.63    100.46 o   0.62402
   7  13  10       58.70      109.07     51.63 o   0.64089
   8  13  10      624.17      729.48     97.45 o   0.66045
   3 -14 -10      266.47      334.19     68.84 o   0.65851
   2 -14 -10      450.88      527.16     73.89 o   0.64630
  -1  14  10       71.72      119.39     34.87 o   0.63709
   0 -14 -10      209.64      222.54     53.57 o   0.63102
   1  14  10      114.63      153.98     34.13 o   0.62817
   2  14  10      445.77      417.86     44.54 o   0.62859
   3  14  10      172.58      154.35     48.51 o   0.63227
   4  14  10      222.96      209.10     53.89 o   0.63915
   5  14  10     1171.93     1295.57    117.89 o   0.64914
   6  14  10      230.97      230.07     62.60 o   0.66209
  -1 -12  11       42.67       64.64     44.53 o   0.66179
   0 -12  11      123.78      135.85     46.90 o   0.66059
   1 -12  11       92.45      108.74     46.47 o   0.66251
  -5 -11  11      179.33      166.23     35.92 o   0.65901
  -4 -11  11        7.68        0.00     25.41 o   0.64499
  -3 -11  11      332.89      360.51     42.40 o   0.63391
  -2 -11  11      429.65      407.05     43.47 o   0.62593
  -1 -11  11        5.96       40.54     25.94 o   0.62117
   0 -11  11      211.60      194.56     33.79 o   0.61970
   1 -11  11      341.00      292.47     37.91 o   0.62154
   2 -11  11       83.68      120.49     33.12 o   0.62667
   3 -11  11      191.03      188.71     36.22 o   0.63501
   4 -11  11       37.81       51.66     30.84 o   0.64642
   5 -11  11        1.24        1.72     40.87 o   0.66076
  -7 -10  11      374.32      288.05     57.98 o   0.66078
  -6 -10  11      144.81      189.75     36.82 o   0.64022
  -5 -10  11       56.51      104.66     30.88 o   0.62229
  -4 -10  11      696.15      618.75     51.67 o   0.60722
  -3 -10  11      229.53      286.31     38.74 o   0.59524
  -2 -10  11      405.16      452.13     45.54 o   0.58653
  -1 -10  11       25.47       55.49     24.93 o   0.58123
   0 -10  11       54.21       61.07     26.78 o   0.57945
   1 -10  11      420.60      405.57     44.17 o   0.58121
   2 -10  11       33.27      109.77     28.69 o   0.58649
   3 -10  11       17.54       28.02     24.53 o   0.59518
   4 -10  11      264.28      260.56     38.25 o   0.60715
   5 -10  11       78.25       76.26     29.61 o   0.62219
   6 -10  11      141.84      164.16     35.05 o   0.64011
   7 -10  11      412.94      531.46     68.62 o   0.66066
  -8  -9  11      218.42      176.21     36.14 o   0.65213
  -7  -9  11      159.64      200.53     35.99 o   0.62783
  -6  -9  11        8.49       54.10     27.11 o   0.60595
  -5  -9  11       64.37       86.53     28.29 o   0.58677
  -4  -9  11     1111.03     1001.71     62.54 o   0.57055
  -3  -9  11     1241.86     1204.12     68.99 o   0.55756
  -2  -9  11      295.16      293.19     37.20 o   0.54803
  -1  -9  11      931.06      918.62     59.59 o   0.54213
   0  -9  11      792.58      861.76     57.20 o   0.53999
   1  -9  11       28.81       16.98     23.75 o   0.54166
   2  -9  11      114.41       92.57     27.68 o   0.54709
   3  -9  11      418.15      397.52     41.21 o   0.55618
   4  -9  11      309.00      361.20     40.14 o   0.56875
   5  -9  11       52.86       79.49     28.77 o   0.58458
   6  -9  11       77.17       71.65     29.12 o   0.60341
   7  -9  11      296.09      307.18     40.24 o   0.62497
   8  -9  11       68.15      102.36     34.93 o   0.64899
  -9  -8  11      128.63       92.18     41.95 o   0.65009
  -8  -8  11      567.78      578.78     50.95 o   0.62221
  -7  -8  11       33.79       18.46     24.77 o   0.59649
  -6  -8  11      210.74      202.06     32.80 o   0.57320
  -5  -8  11      702.97      667.46     49.73 o   0.55266
  -4  -8  11       40.32       56.28     24.90 o   0.53518
  -3  -8  11        8.34        8.98     22.44 o   0.52108
  -2  -8  11      265.37      312.49     35.10 o   0.51063
  -1  -8  11        1.84        1.71     20.23 o   0.50405
   0  -8  11      368.85      415.62     39.02 o   0.50151
   1  -8  11        1.10        0.00     19.96 o   0.50306
   2  -8  11       88.77       90.42     26.16 o   0.50867
   3  -8  11     1563.46     1486.39     74.46 o   0.51819
   4  -8  11      342.51      331.67     37.38 o   0.53143
   5  -8  11       57.91      116.22     29.39 o   0.54812
   6  -8  11      499.16      512.84     46.14 o   0.56794
   7  -8  11      135.13      139.99     32.23 o   0.59059
   8  -8  11       98.08       85.65     32.89 o   0.61575
  -9   8 -11      452.38      525.11     76.15 o   0.64313
 -10  -7  11       27.74        0.00     38.08 o   0.65471
  -9  -7  11        7.78       21.51     30.33 o   0.62356
  -8  -7  11       33.91       47.97     35.60 o   0.59424
  -7  -7  11       80.19       42.36     25.46 o   0.56703
  -6  -7  11      133.70      139.09     27.51 o   0.54225
  -5  -7  11      417.05      402.39     38.59 o   0.52026
  -4  -7  11        8.44       24.46     20.69 o   0.50141
  -3  -7  11        4.40       13.12     20.52 o   0.48608
  -2  -7  11     2463.64     2264.76     91.88 o   0.47460
  -1  -7  11        4.54       33.75     21.52 o   0.46725
   0  -7  11       51.87       68.52     23.17 o   0.46425
   1  -7  11     2061.90     2103.41     86.92 o   0.46566
   2  -7  11     1160.72     1161.86     62.07 o   0.47145
   3  -7  11       57.31       62.78     24.84 o   0.48146
   4  -7  11      265.99      265.84     33.15 o   0.49544
   5  -7  11      158.54      148.06     28.37 o   0.51306
   6  -7  11       71.68       81.81     26.46 o   0.53396
   7  -7  11      215.22      283.43     36.95 o   0.55777
   8  -7  11      408.14      370.77     42.19 o   0.58413
[truncated: 308,987 more chars]
